# Supplementary material for: Deep-sea Bacteroidetes from the Mariana Trench specialize in hemicellulose and pectin degradation typically associated with terrestrial systems
Source: Microbiome. 2023 Aug 7;11:175. doi: 10.1186/s40168-023-01618-7 (PMC10405439; doi:10.1186/s40168-023-01618-7)
Supplement: Supplementary file 3 — Additional file 2: Table S1. Metagenomes used in this study. Table S2. Relative abundance (copies per million reads) of Bacteroidetes CAZyme genes in different samples. Table S3. Genome information of MAGs used in this study. Table S4. Genome relative abundance (percent of mapped reads) of all MAGs in metagenomic samples. Table S5. Predicted PULs in all MAGs used in this study. Table S6. Distribution of CAZyme genes in all MAGs. Table S7. Genome information of Mesoflavibacter genomes used in this study. Table S8. Pairwise comparation of genes from the arabinan PULs in Mangrovimonas sp. ST2L15 and Mesoflavibacter profundi MTRN7. Table S9. Components of marine mineral medium (MMM). Table S10. The primers used for RT-qPCR. Table S11.The primers used for gene cloning. The cleavage sites are underlined. [file 40168_2023_1618_MOESM2_ESM.xlsx]

## Sheet: Table S1
Table S1 Metagenomes used in this study.
Sample name	Sample year	Sample type	Location	Longtitude	Lattitude	Depth (m)	Fraction size (µm)	Accession
MR16_F0	2016	Trench	Mariana Trench	142.9 E	11.20 N	0	0.2-3	SRR6144755
MR16_P0	2016	Trench	Mariana Trench	142.9 E	11.20 N	0	>3	SRR6144756
MR16_F4000	2016	Trench	Mariana Trench	142.9 E	11.20 N	4000	0.2-3	SRR6144753
MR16_P4000	2016	Trench	Mariana Trench	142.9 E	11.20 N	4000	>3	SRR6144754
MR16_F9600	2016	Trench	Mariana Trench	142.9 E	11.20 N	9600	0.2-3	SRR6144759
MR16_F10400	2016	Trench	Mariana Trench	142.9 E	11.20 N	10400	0.2-3	SRR6144760
MR16_P10500	2016	Trench	Mariana Trench	142.9 E	11.20 N	10500	>3	SRR6144761
MR16_F10500	2016	Trench	Mariana Trench	142.9 E	11.20 N	10500	0.2-3	SRR6144758
MR16_P10400	2016	Trench	Mariana Trench	142.9 E	11.20 N	10400	>3	SRR6144757
MR17_F0	2017	Trench	Mariana Trench	142.41 E	11.38 N	0	0.2-3	SRR8404397
MR17_P0	2017	Trench	Mariana Trench	142.41 E	11.38 N	0	>3	SRR8404398
MR17_F2000.1	2017	Trench	Mariana Trench	142.41 E	11.38 N	2000	0.2-3	SRR8404399
MR17_F2000.2	2017	Trench	Mariana Trench	142.41 E	11.38 N	2000	0.2-3	SRR8404400
MR17_F4000	2017	Trench	Mariana Trench	142.41 E	11.38 N	4000	0.2-3	SRR8404393
MR17_P4000	2017	Trench	Mariana Trench	142.41 E	11.38 N	4000	>3	SRR8404394
MR17_F8000.1	2017	Trench	Mariana Trench	142.41 E	11.38 N	8000	0.2-3	SRR8404395
MR17_F8000.2	2017	Trench	Mariana Trench	142.41 E	11.38 N	8000	0.2-3	SRR8404396
20120510	2012	Algae bloom	North Sea	7.9 E	54.17 N	1	0.2-3	SRR1699478
20110526	2011	Algae bloom	North Sea	7.9 E	54.17 N	1	0.2-3	SRR1699487
20110428	2011	Algae bloom	North Sea	7.9 E	54.17 N	1	0.2-3	SRR1699595
20100518	2010	Algae bloom	North Sea	7.9 E	54.17 N	1	0.2-3	SRR1699659
20100504	2010	Algae bloom	North Sea	7.9 E	54.17 N	1	0.2-3	SRR1700446
20100408	2010	Algae bloom	North Sea	7.9 E	54.17 N	1	0.2-3	SRR1700501
PON_132_05M	2011	Surface Pacific Ocean	Pacific_Ocean_(North)	158.99 E	31.52 N	5	0.2-3	ERR599142
PON_133_05M	2011	Surface Pacific Ocean	Pacific_Ocean_(North)	127.74 E	35.40 N	5	0.2-3	ERR599052
PON_137_05M	2011	Surface Pacific Ocean	Pacific_Ocean_(North)	116.62 E	14.20 N	5	0.2-3	ERR598989
PON_138_05M	2011	Surface Pacific Ocean	Pacific_Ocean_(North)	102.94 E	6.33 N	5	0.2-3	ERR599030
PON_140_05M	2011	Surface Pacific Ocean	Pacific_Ocean_(North)	79.30 E	7.41 N	5	0.2-3	ERR599162
PSE_93_05M	2011	Surface Pacific Ocean	Pacific_Ocean_(South_East)	73.08 E	34.04 S	5	0.2-3	ERR599064
PSE_94_05M	2011	Surface Pacific Ocean	Pacific_Ocean_(South_East)	87.08 E	32.78 S	5	0.2-3	ERR599050
PSE_96_05M	2011	Surface Pacific Ocean	Pacific_Ocean_(South_East)	101.16 E	29.72 S	5	0.2-3	ERR598967
PSE_98_05M	2011	Surface Pacific Ocean	Pacific_Ocean_(South_East)	111.77 E	25.82 S	5	0.2-3	ERR599093
PSE_99_05M	2011	Surface Pacific Ocean	Pacific_Ocean_(South_East)	104.79 E	21.14 S	5	0.2-3	ERR599024
PSE_100_05M	2011	Surface Pacific Ocean	Pacific_Ocean_(South_East)	95.98 E	12.99 S	5	0.2-3	ERR599169
PSE_102_05M	2011	Surface Pacific Ocean	Pacific_Ocean_(South_East)	85.16 E	5.25 S	5	0.2-3	ERR598943
PSE_109_05M	2011	Surface Pacific Ocean	Pacific_Ocean_(South_East)	84.57 E	1.99 N	5	0.2-3	ERR599118
PSE_110_05M	2011	Surface Pacific Ocean	Pacific_Ocean_(South_East)	84.58 E	2.009 S	5	0.2-3	ERR599039
PSE_111_05M	2011	Surface Pacific Ocean	Pacific_Ocean_(South_East)	100.63 E	16.96 S	5	0.2-3	ERR599077
PSW_112_05M	2011	Surface Pacific Ocean	Pacific_Ocean_(South_West)	129.39 E	23.28 S	5	0.2-3	ERR598954
PSW_122_05M	2011	Surface Pacific Ocean	Pacific_Ocean_(South_West)	139.21 E	8.98 S	5	0.2-3	ERR598992
PSW_123_05M	2011	Surface Pacific Ocean	Pacific_Ocean_(South_West)	140.28 E	8.90 S	5	0.2-3	ERR599160
PSW_124_05M	2011	Surface Pacific Ocean	Pacific_Ocean_(South_West)	140.57 E	9.10 S	5	0.2-3	ERR599069
PSW_125_05M	2011	Surface Pacific Ocean	Pacific_Ocean_(South_West)	142.55 E	8.91 S	5	0.2-3	ERR599091
PSW_128_05M	2011	Surface Pacific Ocean	Pacific_Ocean_(South_West)	153.67 E	0.0003 S	5	0.2-3	ERR599038

## Sheet: Table S2
Table S2 Relative abundance (copies per million reads) of Bacteroidetes CAZyme genes in different samples.
CAZyme	MR16_F0	MR16_P0	MR17_F0	MR17_P0	MR17_F2000_1	MR17_F2000_2	MR16_F4000	MR16_P4000	MR17_F4000	MR17_P4000	MR17_F8000_1	MR17_F8000_2	MR16_F9600	MR16_F10400	MR16_P10400	MR16_F10500	MR16_P10500
GT2	3.79396	3.35956	8.23846	0.578265	18.8012	11.1883	9.06485	21.9225	14.0835	56.641	27.2475	25.3079	42.5894	7.93892	13.1672	3.15702	9.83646
GT4	2.16609	1.41445	4.65142	0.288838	11.2548	5.32459	3.25542	11.3094	5.74304	23.3961	10.8365	9.21529	17.09	2.95119	5.11339	1.13614	3.94691
GH13	1.7745	1.53677	3.58651	0.52554	5.30293	3.69536	5.66629	9.034	3.69943	15.9867	5.98339	6.88717	18.0927	1.64715	3.58809	1.11215	2.9528
GH3	1.72488	1.27175	2.87086	0.187805	6.23429	5.031	3.88382	6.50873	4.43551	12.7811	6.55057	6.35276	14.6317	1.72475	2.85038	1.11219	2.92287
GT51	3.66859	1.81457	5.74863	0.41926	4.75284	2.35158	2.35341	6.52977	2.75503	11.1279	4.727	5.13472	9.25927	1.8343	3.07708	0.759512	2.16119
GH43	0.72127	0.701206	0.684543	0.131354	6.44344	4.68317	2.93828	4.49751	4.04994	5.49984	4.25232	3.79977	18.9346	1.16929	1.93881	0.948595	1.83051
GH92	1.46979	1.26211	1.9453	0.141341	5.88111	3.55956	1.67255	3.87347	2.45185	1.96421	2.25979	2.00575	7.31835	1.16392	1.70877	0.521348	1.58716
GH23	0.357733	0.301641	0.927969	0.121663	3.01003	2.15953	1.79841	2.90639	2.06093	6.76189	4.38034	3.86642	6.81508	1.28103	1.86314	0.620997	1.33284
GH2	2.46184	1.8346	3.64188	0.405146	2.87681	2.62543	1.57897	1.57808	1.77395	1.78873	2.44442	2.16538	10.0681	0.503639	0.565745	0.569784	0.542104
GT5	1.51265	1.14689	2.83354	0.251835	2.68197	1.99252	1.36817	3.24974	1.55119	5.37209	2.48105	2.75585	4.51992	0.946587	1.51038	0.53385	1.07524
GT9	0.362243	0.22164	0.624955	0.0313573	1.771	0.948272	1.10086	2.03987	2.596	7.53447	4.17287	3.11461	5.02177	1.10744	1.52773	0.536815	1.23907
GH16	1.42607	0.667996	2.49674	0.1872	2.27521	1.25007	1.48282	2.91921	1.42319	5.75703	2.30552	1.61111	5.17973	0.909758	1.39166	0.412322	1.21672
GH144	0.20604	0.141526	0.365224	0.010941	1.96666	1.42359	0.797284	2.57178	2.03582	7.83892	3.08786	2.56731	4.29295	1.09012	1.82848	0.370499	1.34803
GH97	0.466718	0.287036	0.663752	0.0300563	2.16682	2.06174	1.03636	2.97494	1.94219	5.62557	2.07341	2.21667	7.12916	0.42849	1.15496	0.409043	0.98927
GH5	3.34638	2.03566	4.33481	0.404071	2.21882	0.639973	1.08813	3.46883	0.697235	1.30867	1.75865	1.10642	5.53374	0.686104	1.16548	0.407744	0.730422
CE11	1.76243	1.07659	2.27771	0.174111	1.60521	0.839756	0.726388	1.84188	1.00606	3.55982	1.9046	1.66212	3.08076	0.475108	0.740394	0.357161	0.64636
GT28	1.10594	1.01241	2.5129	0.167195	1.4825	0.902606	0.980234	1.70707	1.11197	3.68026	2.12623	1.80655	2.96835	0.423785	0.870307	0.242464	0.633092
GH31	0.152614	0.108839	0.402866	0.035441	1.57698	1.42331	1.62308	4.18697	0.890533	2.2767	1.26478	0.74975	4.83317	0.559633	1.70636	0.345412	0.892404
GT19	1.23795	1.09965	2.77857	0.194784	1.78677	0.856875	0.675088	1.79462	0.743439	2.77735	1.78585	1.13996	3.29653	0.655586	0.927988	0.35278	0.878053
GH65	0.377041	0.209299	0.747872	0.0323474	1.0274	0.794384	0.720494	1.14098	1.08826	4.14249	3.26568	2.59832	3.26046	0.920062	1.25696	0.342574	0.77419
GT20	1.55607	0.754996	2.21901	0.152051	1.92133	0.953989	0.558679	1.41884	0.92642	3.91841	1.28872	1.54517	3.13572	0.47981	0.726227	0.189943	0.880034
GH15	1.5323	0.631861	2.04324	0.163754	1.55297	0.915887	1.07996	1.25925	1.01632	3.19279	1.21602	1.07671	2.85007	0.64464	0.820466	0.200815	0.610225
CE14	0.982588	0.752513	2.20278	0.125731	1.30112	0.631484	0.616999	1.14828	0.830675	3.05393	2.25066	1.71992	2.61864	0.51994	0.661136	0.246935	0.730626
GH20	1.89424	1.15177	2.83354	0.123982	2.21652	0.901436	0.995092	1.61706	0.738014	1.45278	1.13568	0.914093	2.47747	0.283041	0.355017	0.31347	0.242698
GH78	0.180088	0.166518	0.0203176	0	0.141998	0.241197	0.797187	8.30532	0.116418	0.220501	0.732072	0.598529	4.06435	0.275149	1.88165	0.610053	0.46131
GH29	0.429553	0.10443	0.660245	0.0476099	1.31168	1.96862	0.872277	3.03051	0.774108	1.11643	0.689597	0.567895	3.33756	0.19029	0.677531	0.334806	0.329403
GH113	0.0881467	0.143071	0.194653	0.0031714	0.471007	0.448638	0.58182	2.19532	0.816655	3.10692	1.44475	1.34824	2.86868	0.445744	1.03664	0.299599	0.666866
GT30	0.243131	0.220873	0.443914	0.0400804	1.11494	0.80473	0.380456	1.38325	0.640164	2.43774	1.94873	1.75237	2.73234	0.496275	0.708926	0.150003	0.456998
GH30	0.130053	0.28082	0.339904	0.048369	0.64806	0.855681	1.21123	2.28528	0.839738	1.92786	0.979626	0.687841	4.21254	0.183233	0.594556	0.220704	0.275677
GH32	0.152665	0.110388	0.274542	0.00337947	1.20607	0.743293	0.557162	1.35178	0.927278	2.70426	0.919414	0.51095	3.04805	0.653316	0.948789	0.246979	0.651302
GH10	1.55722	0.969249	2.06047	0.165853	1.07146	0.745556	0.466669	2.50819	0.531523	0.535614	0.638312	0.426519	1.90112	0.0693343	0.422531	0.198128	0.356322
GH95	0.287125	0.381912	0.189491	0.0269009	0.458239	0.730487	0.87267	2.92063	0.42916	0.428667	0.486993	0.31974	3.89221	0.555258	1.25054	0.490993	0.835212
GH73	0.707207	0.633657	0.748967	0.0588252	1.13167	0.596438	0.187597	0.50937	0.777944	3.21811	0.967834	1.08007	1.46024	0.325372	0.48871	0.254878	0.369593
CE1	0.10082	0.0828725	0.17445	0.0630759	0.885507	1.2857	0.295875	0.282026	0.873223	1.58153	1.34504	1.21701	3.98076	0.203433	0.189831	0.147598	0.288692
GH109	1.89325	0.44513	2.81772	0.0885751	0.859695	0.874965	0.436862	0.247292	0.411763	1.06029	0.324348	0.341749	1.62287	0.103942	0.0719611	0.0909814	0.117746
GH127	0.0765892	0.035234	0.00500264	0	0.330964	0.431774	0.404187	3.44889	0.27671	0.190356	1.00144	0.998885	2.80248	0.253748	0.870553	0.298907	0.381149
GH130	0.0410967	0.0680604	0.1952	0.0512226	1.38989	0.591203	0.860494	0.571104	0.488861	1.58484	1.74972	1.10011	1.61993	0.262607	0.164326	0.238347	0.161865
GH146	0.0582363	0.0660737	0.0469497	0.0226983	0.743592	0.962398	0.579243	1.1068	0.731612	0.460345	0.432805	0.391602	4.01579	0.194548	0.464802	0.24665	0.365152
GH51	0.0971213	0.100121	0.0264113	0.0199682	1.13075	1.15772	0.4026	1.07903	0.672959	0.234613	0.620696	0.344707	3.40859	0.249486	0.438111	0.269345	0.338387
CE4	0.118885	0.113948	0.0157302	0.00201671	1.10139	0.403343	0.270645	1.08337	0.530311	1.40309	0.560364	0.282843	1.49185	0.443531	0.819521	0.22663	0.372573
GH63	0.0793203	0.0660338	0	0	0.622377	1.30698	0.511022	1.25177	0.52046	1.74048	0.427295	0.602519	0.930127	0.0389025	0.405493	0.146443	0.11838
GH28	0.107681	0.0891736	0.00737917	0	0.57711	0.582475	0.20742	0.964895	0.311026	0.476716	0.401444	0.246465	3.72873	0.227039	0.328165	0.196139	0.229375
GT27	0.0676491	0.0612495	0.320447	0	0.341288	0.630277	0.120744	0.308201	0.559668	1.14153	1.44579	0.840036	1.1165	0.508188	0.513986	0.169711	0.385681
PL12	0.0150192	0.0354318	0.0405954	0.00507607	0.116535	0.100061	0.231558	3.23827	0.119441	0.821077	0.0451055	0.0687729	1.60797	0.066415	0.73335	0.218358	0.232965
GH33	0.326657	0.0504271	0.768044	0.0208073	0.184292	0.228638	0.598308	3.01109	0.190676	0.256524	0.188112	0.122052	1.0169	0.101751	0.350073	0.0980489	0.0875529
PL1	0.0715449	0.124939	0.00995449	0	0.00253028	0.000724508	0.168652	1.78361	0.0246353	0.428251	0.0223833	0	3.29116	0.186964	0.662072	0.177483	0.214357
GH37	0.0175636	0.0114356	0.0777585	0.0236037	0.813446	0.604796	0.592979	0.434636	0.37375	0.575114	0.996104	0.741103	0.913728	0.144795	0.04864	0.070466	0.115498
GT35	0.091377	0.0698312	0.0398179	0.0116955	0.393334	0.41968	0.75886	1.51425	0.138546	0.244222	0.0173974	0.257877	1.60904	0.154883	0.401074	0.205981	0.203269
CBM4	0.0675456	0.0413555	0.0867324	0	0.0428197	0.0567638	0.183037	1.04561	0.253228	1.89723	0.396843	0.32933	1.29726	0.0270998	0.296678	0.0759598	0.0855074
GH88	0.0592508	0.091153	0.332688	0.0384135	0.209511	0.146764	0.368337	1.54908	0.0998627	0.0875952	0.0707645	0.064241	2.38407	0.0316965	0.325411	0.0712255	0.0646661
GH136	1.01767	0.570918	1.84321	0.109179	0.22669	0.0135332	0.0666824	0.936636	0.0129038	0.164468	0.143431	0.0794152	0.240689	0.0242707	0.198326	0.0436053	0.0423771
PL35	0.00461207	0.0178075	0	0	0	0.00853337	0.181925	3.39484	0.016523	0.130036	0	0.00584163	0.782636	0.0646576	0.738049	0.140583	0.120837
AA2	0.646522	0.17723	0.38066	0.0137077	0.301241	0.392349	0.344582	0.153497	0.318992	0.865593	0.588723	0.476143	0.334297	0.0966579	0.0137015	0.0687804	0.151981
GH147	0.430042	0.27146	0.368122	0.0479208	0.722463	0.219024	0.393913	0.824776	0.0438127	0.301465	0.217318	0.144654	0.756354	0.0201052	0.218583	0.056994	0.277482
GH18	0.747044	0.160714	0.766436	0.0237066	0.703365	0.18198	0.217797	1.08041	0.11557	0.0349588	0.0222681	0.0975066	0.585184	0.0239587	0.202303	0.0474046	0.0887544
GH115	0.0296934	0.039514	0.00468018	0.00647085	0.281605	0.288587	0.303417	0.648172	0.324575	0.241816	0.30529	0.308038	1.38243	0.203782	0.331591	0.137328	0.181307
GH53	0.166678	0.0649035	0.41434	0.0254901	0.174087	0.107108	0.595389	1.20459	0.0453252	0.348598	0.159408	0.186598	0.808812	0.0920201	0.304942	0.123362	0.180437
GH17	0.110925	0.12552	0.391708	0.0399386	0.0847143	0.0197447	0.763083	0.312096	0.168178	1.91044	0.130523	0.192244	0.371055	0.0133466	0.171522	0.070466	0.0244739
CE10	0.0200391	0.00362137	0.00622625	0.00918266	0.163403	0.265882	0.140645	1.28784	0.112706	0.450868	0.165446	0.168943	1.29936	0.053559	0.422311	0.11027	0.113047
GH67	0.0811749	0.051786	0.0146899	0	0.351628	0.326031	0.223214	0.677078	0.259038	0.214323	0.259683	0.194592	1.58031	0.0865981	0.209003	0.0858037	0.157132
GH141	0.0276562	0.0196146	0	0	0.00528172	0.0102173	0.135384	2.24249	0.0104778	0.0715591	0.00920815	0	1.37975	0.0349731	0.529644	0.128645	0.0901578
GH149	0.175117	0.320343	0.939304	0.107306	0.110072	0.0277291	0.252689	1.01445	0.094244	0.824539	0.0602551	0.0456243	0.264418	0.018859	0.184908	0.0521697	0.0300916
CE15	0.00498542	0.0135166	0	0	0.185961	0.463727	0.335314	1.33751	0.153694	0.166704	0.22288	0.128146	0.769439	0.0211337	0.318637	0.0688309	0.0414522
GH26	0.0915779	0.0538652	0	0.0236792	0.613252	0.118354	0.133018	0.334736	0.12372	0.486127	0.354611	0.276089	1.15377	0.11511	0.109341	0.0580014	0.107994
PL6	0.161171	0.15143	0.407873	0.0831446	0.0774826	0.0119878	0.104233	1.46599	0.011135	0.024607	0.00140065	0.00433583	1.23957	0.0135601	0.259782	0.0466913	0.0608295
CBM57	0.0287823	0.0179726	0.0047376	0	1.75142	0.154125	0.133393	0.578663	0.110045	0.54632	0.104563	0.160007	0.0775179	0.0804185	0.0329674	0.0436712	0.0377105
GT83	0.0264854	0.0246457	0.00697499	0	0.510826	0.101839	0.536216	1.01851	0	0.0195236	0.150317	0.0174232	0.891746	0.0528199	0.146382	0.0460241	0.0251464
GH120	0.920009	0.58516	1.44412	0.198481	0.309402	0.00948042	0	0	0.0037101	0	0.026461	0.00278888	0.0186972	0.0202571	0.00326881	0.000757227	0
CBM32	0.00355087	0.00670389	0.0330395	0	0.0538516	0.111698	0.164008	0.619457	0.102995	0.447722	0.326345	0.606177	0.384084	0.170712	0.350182	0.0283576	0.0943075
GH100	0.012006	0.0107353	0.00653546	0	0	0	0.0159222	0	0.216495	1.03194	0.740723	0.621912	0.689954	0.0683858	0.0277213	0.0345801	0.0203647
GH76	0.0187831	0.0161782	0.0246311	0.00326972	0.327305	0.496411	0.282793	0.0232267	0.230909	0.014621	0.155422	0.0836881	1.57789	0.042019	0.0771518	0.019723	0.0737389
GH106	0	0.0202405	0	0.00714765	0.0125824	0.157146	0.0671593	1.38108	0.0283268	0.313537	0.167689	0.161997	0.74651	0.0103061	0.239541	0.0569018	0.0581801
CBM9	0.01703	0.0312516	0	0.00746319	0.539957	0.373235	0.177445	0.0905883	0.15293	0.113746	0.18989	0.146242	1.29007	0.0287196	0.0174426	0.0178091	0.027933
CBM67	0.0170259	0.0316344	0.00943987	0.00651429	0.0919366	0.089698	0.106438	1.21531	0.0573061	0.0826729	0.0277668	0.0458446	0.657083	0.101039	0.369105	0.132467	0.180205
GH105	0.0340295	0.0250793	0	0.046885	0.123106	0.137056	0.110418	0.443699	0.0590376	0.610266	0.309343	0.214504	0.64727	0.0661871	0.120096	0.044154	0.0643289
PL8	0.00623329	0.00996603	0	0	0.00189295	0.000984144	0.0953654	1.72818	0.00543464	0.0616841	0	0.0037064	0.398056	0.0239607	0.442056	0.0870153	0.0869269
GH140	0	0.0176823	0	0	0	0	0.0573362	1.6093	0.00453508	0.0178582	0	0.00956982	0.760011	0.00202838	0.197153	0.0741161	0.0260066
GH1	0	0.00194676	0.00490767	0	0.0941672	0.141504	0.207843	1.04486	0.0707296	0.0174468	0.103668	0.120776	0.355307	0.0170236	0.22425	0.0719542	0.0618472
GH154	0.00618663	0.00374293	0.0226477	0.00482455	0.136609	0.192173	0.162521	0.0289411	0.184494	0.0628009	0.163804	0.121185	1.28154	0.0196042	0.0167342	0.0318496	0.0790072
GH77	0.0486144	0.0327593	0	0	0.0843862	0.153959	0.168072	0.878064	0.00326731	0.0337266	0.0108641	0.259806	0.220527	0.0768627	0.274703	0.159847	0.100174
GH57	0.0170705	0.024379	0	0	0.0964573	0.0706828	0.167994	0.927564	0.0259987	0.044479	0.0131413	0.0287579	0.490763	0.0443081	0.280315	0.0670069	0.19539
CBM50	0	0.00409491	0	0	0.143153	0.0955955	0.0379472	0	0.194293	0.804419	0.304172	0.52381	0.311882	0.00774807	0	0.00690284	0.0455373
GH137	0.00422655	0.00496034	0	0	0	0.00427286	0.0543444	1.18953	0	0.0413005	0	0	0.643668	0.019559	0.283085	0.059799	0.0652982
GT56	0	0	0.0917328	0	0.0218379	0.109223	0	0	0.158544	0.311908	0.369627	0.131857	0.0429846	0.28945	0.481156	0.0127609	0.297138
PL17	0.00143658	0.00641542	0.00627484	0	0	0	0.103963	0.990858	0.0132417	0.0204206	0	0.0185659	0.743079	0.0583548	0.172619	0.0593491	0.0598562
PL33	0.00870064	0.0234246	0	0	0	0	0.0597636	1.33989	0	0.0478207	0.0682162	0	0.271543	0.0101604	0.255475	0.0626545	0.0487641
CBM6	0.446078	0.142204	0.285904	0.00142907	0.186192	0.111381	0.237421	0.00921688	0.072009	0	0	0.0134094	0.652516	0	0.00457264	0.00547179	0.0143774
GH36	0.0740691	0.0865592	0	0	0	0	0.0524405	0.713449	0	0.0210846	0	0	0.605862	0.105476	0.27071	0.101321	0.12809
CE8	0.00624953	0.00564071	0	0	0.0388055	0.0471548	0.045695	0.466335	0.00872759	0.00974658	0.129097	0.0563005	1.15543	0.00493134	0.133947	0.0286847	0.0136929
GH145	0.00264185	0.00470089	0	0.0196435	0.137541	0.194561	0.0468146	0.407235	0.122804	0.0788217	0.168923	0.092476	0.760357	0.0154099	0.0249637	0	0.0240741
CE6	0.001187	0.00475532	0.00199222	0	0.222966	0.298586	0.0309129	0.00465892	0.223501	0.105303	0.17001	0.164687	0.701685	0.0413415	0.0237256	0.0289063	0.0560619
GH158	0.24781	0.198199	0.838936	0.0642649	0.136927	0.00666399	0.0501473	0.266062	0.0294897	0.018372	0.00786623	0	0.0114124	0.00544664	0.0147117	0	0
GH117	0	0.0276701	0	0	0	0.00190894	0.0429584	1.18051	0	0.0527539	0	0	0.230871	0.00140631	0.189439	0.0575866	0.0157445
GT94	0	0	0	0.00644112	0.179295	0.509591	0.016278	0	0.172834	0.116957	0.357911	0.127427	0.312106	0.000330535	0	0	0
PL7	0.00823395	0.0044233	0.0221662	0	0.00871328	0.00829846	0.25466	0.581936	0	0.0322658	0	0.0109062	0.616066	0.000476299	0.0541982	0.0837033	0.0756633
CE7	0.0237198	0.0119418	0	0	0	0	0.0492922	0.919409	0.00463995	0.0136979	0.00166045	0	0.190744	0.0447803	0.309494	0.0754857	0.098964
CE12	0	0.00427815	0	0	0.0677158	0.0880339	0.0280049	0	0.0440621	0.326699	0.354116	0.118631	0.665159	0	0.00484162	0.0103532	0
GH125	0.00698202	0.0127111	0.00280281	0	0.211085	0.271077	0.171988	0.0110709	0.154107	0.0197196	0.0809711	0.12816	0.494633	0.0250488	0.0115476	0.0252431	0.0826339
CBM48	0	0	0.0542494	0	0.136851	0.134543	0.149389	0	0.0448032	0.231147	0.101789	0.0483623	0.370151	0.118984	0.149049	0.0328066	0.129564
GT3	0.0183103	0.0254948	0.00859174	0	0.246524	0.157394	0.323008	0.344132	0.0160732	0.0214612	0.0147565	0.00606678	0.155056	0.0230553	0.0319941	0.0337965	0.2009
GH128	0.0613448	0.0939507	0.0598064	0.089053	0.0274668	0.0167156	0.00400709	0	0.0579843	0.233028	0.331127	0.189024	0.449922	0	0	0	0
CE9	0.00285693	0.0172088	0	0	0	0	0.0352367	0.905351	0.00378467	0.0426438	0	0	0.222334	0.0247716	0.177887	0.0515463	0.0673296
GH89	0.00286504	0	0.00483037	0	0.234208	0.23976	0.051062	0	0.173536	0.188451	0.200022	0.105462	0.2495	0.00493339	0	0.01016	0
PL29	0.114019	0.0553929	0.307339	0.0274519	0.0723079	0.00789788	0.107115	0.1329	0	0	0	0	0.523462	0.0122257	0.0162989	0.00134765	0.0287064
CBM26	0	0.00472448	0	0	0	0	0.00424554	0.0140704	0	0	0.0082164	0.00254195	0.988775	0.0432693	0.105881	0.021435	0.199949
GT26	0.0378218	0.0118493	0	0	0.0407793	0.0920199	0.0301156	0.1647	0.0259707	0	0.0560463	0.0222844	0.661809	0.0588742	0.101512	0.026154	0.0624934
PL9	0.00263576	0.0103797	0.00419869	0	0.145415	0.187704	0.205951	0.301714	0.0284456	0.17679	0.10061	0.0280074	0.0865894	0.0069207	0.0211816	0.00666799	0.0521606
GH159	0.0183204	0.00543387	0	0	0	0	0.19088	0.624342	0	0.01547	0	0	0.271987	0.00811556	0.138643	0.0441189	0.0429122
CBM22	0.323997	0.310573	0.550805	0.0372039	0.0769261	0.00471795	0	0.00262133	0.00281054	0	0.0046967	0.00713681	0.0152759	0	0	0	0
CE2	0.00654577	0.00566611	0.00150852	0.0144256	0.0218474	0.0141217	0.161182	0	0.0108809	0.199025	0.0909406	0.0833492	0.617076	0.0153791	0.00704068	0.00692479	0.0074795
GH35	0.00365029	0.0144057	0	0	0.127988	0.124929	0.0427702	0.140192	0.117556	0.00125397	0.0364146	0.0705063	0.270596	0.0682072	0.0775173	0.0772306	0.040798
PL22	0.00521673	0.0127165	0	0	0	0.00317745	0.0166338	0.579219	0	0.0285039	0	0	0.170384	0	0.140298	0.0418099	0.0523605
GH138	0.0171436	0.0131211	0	0	0	0	0.00435731	0	0	0	0	0	0.527806	0.149262	0.106048	0.0786002	0.0916561
GH93	0.00719101	0	0	0	0.372683	0.0322319	0.026822	0.0863828	0	0	0	0.00423658	0.413269	0	0	0	0.00751988
GH39	0.00429959	0	0	0.00476968	0.00506055	0.00778908	0	0.00388978	0.0212841	0.160876	0.156801	0.115179	0.470237	0	0	0	0
PL10	0	0.00363226	0	0	0	0	0.0248231	0.333811	0.00866233	0.183589	0.0167965	0	0.128604	0.00334025	0.0683966	0.0216106	0.0144158
GH9	0.155222	0.112872	0.081151	0.0626895	0.0498041	0	0.12272	0.19425	0	0	0	0.00600625	0.00759293	0.00311647	0	0	0
GH99	0.0232551	0.017363	0.0142459	0.00183607	0	0	0.218888	0.00263051	0	0.165651	0.0174765	0.015869	0.169351	0.0288366	0.0186335	0.0188297	0.0515831
GH27	0.00466685	0	0	0	0.0106823	0.0113078	0.0104956	0	0.0142112	0.0622349	0.0731908	0.0482219	0.49827	0.005112	0	0	0.00615685
GH114	0	0	0	0	0.437331	0.0326202	0.0136439	0.107438	0	0.00209213	0.0325312	0.0442056	0	0	0	0	0
GH142	0.00770437	0	0	0	0	0	0.095669	0.00662676	0	0	0	0	0.478384	0	0	0	0
GH116	0.00244705	0.00441967	0	0	0	0	0.00994228	0.401818	0.00437661	0.00755431	0	0	0.0692627	0	0.063631	0.0102654	0.00618512
GH143	0.00348594	0	0	0	0	0	0	0.00320875	0	0	0	0	0.470812	0.0141104	0.0211672	0.0349729	0.0276402
PL11	0.0242271	0.00657145	0	0.00565913	0.00516995	0.00874355	0	0	0.0117805	0.134824	0.0879157	0.0786333	0	0.0785257	0.043782	0.0472817	0.0316465
GH133	0.0380267	0.0501005	0	0	0	0	0.00614756	0.177579	0.00378234	0.00718421	0	0	0.0237772	0.0428258	0.0961836	0.0224886	0.0414563
GH139	0.00171659	0	0	0	0	0	0	0	0	0	0	0	0.499751	0	0	0	0
CBM13	0	0	0	0	0	0	0	0	0	0	0	0	0.490503	0	0	0	0
GH42	0.0031552	0.00478798	0	0	0	0	0	0	0	0	0	0	0.42514	0	0	0	0
GH24	0.00665534	0	0.29336	0.0942023	0.0317925	0	0	0	0.000370544	0	0	0	0.00529404	0	0	0	0
GH66	0.00380653	0.00340366	0	0	0	0	0	0	0	0	0	0	0.407875	0	0	0	0
GH8	0.0376899	0.0674453	0	0	0	0	0	0	0	0	0	0	0	0.0234557	0.0824287	0.0933607	0.0850146
GH50	0.142909	0.0722134	0.125985	0.0188158	0.012133	0	0	0	0	0	0	0	0.00204079	0	0	0.00543228	0
PL25	0.000823801	0.00214452	0	0	0	0	0.00840353	0.235375	0.00527151	0	0	0.00332874	0.0377446	0.00242666	0.042821	0.015566	0.00716045
PL15	0.00255257	0	0	0	0	0	0.0132396	0.238082	0.00380099	0.00549484	0	0	0.0183811	0.00158287	0.0493997	0.00552227	0.00508056
GH81	0	0.00897179	0	0.00208302	0	0	0.0756858	0.00305088	0.0114636	0.20032	0	0	0.00277507	0.0040239	0.00628507	0	0.00560154
GH94	0.043004	0.0382276	0	0	0	0	0.00230068	0.0471987	0	0	0	0	0.00219885	0.0309389	0.0387494	0.0304054	0.0772948
GT21	0	0	0	0	0.0247558	0.0248064	0.037297	0.0208073	0.00627361	0	0	0	0.0124768	0.0122401	0	0.00420097	0.148677
GT46	0	0	0	0	0.125313	0.0576392	0	0.0127928	0.00811934	0.019798	0	0.00742248	0.0195195	0.0184073	0.0123525	0	0
GH151	0	0.00272873	0	0	0	0	0.0196088	0.225359	0	0	0	0	0	0	0	0	0
GT14	0.0749111	0.0354318	0	0	0	0	0	0	0	0.102388	0.0047464	0	0.00840724	0	0.00695855	0	0
GT11	0	0	0	0	0	0.21373	0	0	0	0	0	0	0	0	0	0	0
GH64	0	0	0	0	0.00325084	0.00694588	0.0656019	0	0	0	0	0	0.0683043	0	0.000268979	0.0191941	0.0279068
CBM20	0.0589322	0.0414172	0	0	0	0	0	0	0	0	0	0	0	0.0155105	0.0225799	0.0380501	0.0143451
GH25	0.0323778	0.0478725	0	0	0	0	0	0	0	0	0	0	0	0.0278471	0.0273435	0.0349159	0.0196256
AA3	0	0	0	0	0	0	0.180964	0	0	0	0	0	0	0	0	0	0
GH98	0.00184848	0	0	0	0	0	0	0	0	0	0	0	0	0.0302717	0.0183645	0.085255	0.0391543
GH87	0	0.00917862	0	0	0	0	0.0431428	0	0	0	0	0	0.085687	0.00173069	0.0138493	0	0.0162877
GT1	0.00288128	0	0	0	0	0	0.132322	0.01575	0	0	0	0	0.000190073	0.0032376	0.00647808	0	0
GT81	0	0	0	0	0	0	0.035721	0.108716	0	0	0	0	0	0	0	0	0
CE3	0	0.00587112	0	0	0.00267772	0	0.0346648	0.0859019	0	0	0	0	0.00578423	0	0.00950255	0	0
GT10	0	0	0	0	0.0952421	0.000373381	0	0.0371447	0	0.00547089	0.00230881	0	0	0	0	0	0
GH163	0	0	0	0	0	0	0.135624	0	0	0	0	0	0	0	0	0	0

## Sheet: Table S3
Table S3 Genome information of MAGs used in this study.
MAG ID	Depth (m)	Isolated environment	Layer	Assembly size (Mbp)	Estimated genome size (Mbp)	Completeness (%)	Contamination (%)	CAZyme count	CAZymes/Mbp	Peptidase count	Peptidases/Mbp	GTDB Classification	Accession/link
20100408_Bin_20_1	1	Algae_bloom	Surface	3.8	3.73	96.61	5.15	260	68.4211	29	7.63158	d__Bacteria;p__Bacteroidota;c__Bacteroidia;o__Flavobacteriales;f__Flavobacteriaceae;g__MS024-2A	PRJEB28156
20100408_Bin_71	1	Algae_bloom	Surface	2.94	2.98	98.68	0.11	119	40.4762	27	9.18367	d__Bacteria;p__Bacteroidota;c__Bacteroidia;o__Flavobacteriales;f__Flavobacteriaceae;g__Algibacter_B	PRJEB28156
20100408_Bin_85_1	1	Algae_bloom	Surface	2.08	2.12	98.32	0	53	25.4808	22	10.5769	d__Bacteria;p__Bacteroidota;c__Bacteroidia;o__Flavobacteriales;f__Flavobacteriaceae;g__Polaribacter	PRJEB28156
20100408_Bin_88	1	Algae_bloom	Surface	1.94	1.95	99.52	0	47	24.2268	26	13.4021	d__Bacteria;p__Bacteroidota;c__Bacteroidia;o__Flavobacteriales;f__Flavobacteriaceae;g__UBA7428	PRJEB28156
20100504_Bin_100	1	Algae_bloom	Surface	1.99	2.1	94.41	0.34	47	23.6181	21	10.5528	d__Bacteria;p__Bacteroidota;c__Bacteroidia;o__Flavobacteriales;f__Flavobacteriaceae;g__Polaribacter	PRJEB28156
20100504_Bin_77	1	Algae_bloom	Surface	2.79	2.87	96.67	0.32	78	27.957	31	11.1111	d__Bacteria;p__Bacteroidota;c__Bacteroidia;o__Cytophagales;f__Cyclobacteriaceae;g__Fabibacter	PRJEB28156
20100504_Bin_78	1	Algae_bloom	Surface	2.5	2.63	93.1	1.9	62	24.8	23	9.2	d__Bacteria;p__Bacteroidota;c__Bacteroidia;o__NS11-12g;f__UBA9320;g__UBA9320	PRJEB28156
20100504_Bin_91_1	1	Algae_bloom	Surface	2.03	2.1	95.72	0.84	46	22.6601	22	10.8374	d__Bacteria;p__Bacteroidota;c__Bacteroidia;o__Flavobacteriales;f__Flavobacteriaceae;g__SCGC-AAA160-P02	PRJEB28156
20100504_Bin_97_1	1	Algae_bloom	Surface	2.21	2.28	96.29	0.83	76	34.3891	20	9.04977	d__Bacteria;p__Bacteroidota;c__Bacteroidia;o__Flavobacteriales;f__Flavobacteriaceae;g__Hel1-33-131	PRJEB28156
20100518_Bin_100	1	Algae_bloom	Surface	2.28	2.36	95.62	1.16	47	20.614	20	8.77193	d__Bacteria;p__Bacteroidota;c__Bacteroidia;o__Flavobacteriales;f__;g__	PRJEB28156
20100518_Bin_106_1	1	Algae_bloom	Surface	1.91	2.74	68.97	0.86	65	34.0314	19	9.94764	d__Bacteria;p__Bacteroidota;c__Bacteroidia;o__Flavobacteriales;f__Flavobacteriaceae;g__Hel1-33-131	PRJEB28156
20100518_Bin_123	1	Algae_bloom	Surface	2.11	2.18	96.84	0	42	19.9052	23	10.9005	d__Bacteria;p__Bacteroidota;c__Bacteroidia;o__Flavobacteriales;f__UBA7430;g__UBA6772	PRJEB28156
20100518_Bin_124_1	1	Algae_bloom	Surface	1.95	2.28	85.52	0	51	26.1538	21	10.7692	d__Bacteria;p__Bacteroidota;c__Bacteroidia;o__Flavobacteriales;f__Flavobacteriaceae;g__Hel1-33-131	PRJEB28156
20100518_Bin_70_1	1	Algae_bloom	Surface	2.2	2.29	95.97	0.1	57	25.9091	19	8.63636	d__Bacteria;p__Bacteroidota;c__Bacteroidia;o__Flavobacteriales;f__UA16;g__UA16	PRJEB28156
20100518_Bin_73_1	1	Algae_bloom	Surface	1.97	2.06	94.27	1.08	41	20.8122	20	10.1523	d__Bacteria;p__Bacteroidota;c__Bacteroidia;o__Flavobacteriales;f__UBA7430;g__UBA6772	PRJEB28156
20100518_Bin_89_1	1	Algae_bloom	Surface	2.8	2.88	96.51	0.54	81	28.9286	19	6.78571	d__Bacteria;p__Bacteroidota;c__Bacteroidia;o__Flavobacteriales;f__1G12;g__	PRJEB28156
20110428_Bin_104_1	1	Algae_bloom	Surface	3.22	3.27	97.28	0.97	80	24.8447	33	10.2484	d__Bacteria;p__Bacteroidota;c__Bacteroidia;o__Cytophagales;f__Cyclobacteriaceae;g__Roseivirga_A	PRJEB28156
20110428_Bin_106_1	1	Algae_bloom	Surface	1.63	1.71	95.43	0.27	42	25.7669	17	10.4294	d__Bacteria;p__Bacteroidota;c__Bacteroidia;o__Flavobacteriales;f__Cryomorphaceae;g__TMED14	PRJEB28156
20110428_Bin_107_1	1	Algae_bloom	Surface	2.54	2.6	97.89	0	55	21.6535	26	10.2362	d__Bacteria;p__Bacteroidota;c__Bacteroidia;o__Flavobacteriales;f__Crocinitomicaceae;g__UBA4466	PRJEB28156
20110428_Bin_119	1	Algae_bloom	Surface	2.72	2.77	98.51	0	73	26.8382	22	8.08824	d__Bacteria;p__Bacteroidota;c__Bacteroidia;o__Chitinophagales;f__Saprospiraceae;g__UBA1994	PRJEB28156
20110428_Bin_15	1	Algae_bloom	Surface	2.79	4.67	58.65	1.08	48	17.2043	18	6.45161	d__Bacteria;p__Bacteroidota;c__Bacteroidia;o__Flavobacteriales;f__Crocinitomicaceae;g__UBA4466	PRJEB28156
20110428_Bin_94_1	1	Algae_bloom	Surface	2.8	2.92	94.22	1.45	119	42.5	24	8.57143	d__Bacteria;p__Bacteroidota;c__Bacteroidia;o__Flavobacteriales;f__Flavobacteriaceae;g__UBA7433	PRJEB28156
20110526_Bin_11_1	1	Algae_bloom	Surface	1.74	2	83.97	2.78	37	21.2644	18	10.3448	d__Bacteria;p__Bacteroidota;c__Bacteroidia;o__Flavobacteriales;f__Flavobacteriaceae;g__Hel1-33-131	PRJEB28156
20110526_Bin_123_1	1	Algae_bloom	Surface	1.91	1.9	98.16	2.3	63	32.9843	19	9.94764	d__Bacteria;p__Bacteroidota;c__Bacteroidia;o__Flavobacteriales;f__Flavobacteriaceae;g__MS024-2A	PRJEB28156
20110526_Bin_128_1	1	Algae_bloom	Surface	2.04	2.04	100	0	88	43.1373	14	6.86275	d__Bacteria;p__Bacteroidota;c__Bacteroidia;o__Flavobacteriales;f__Flavobacteriaceae;g__UBA8316	PRJEB28156
20110526_Bin_151_1	1	Algae_bloom	Surface	1.59	1.59	98.92	1.08	34	21.3836	16	10.0629	d__Bacteria;p__Bacteroidota;c__Bacteroidia;o__Flavobacteriales;f__BACL11;g__GCA-2705205	PRJEB28156
20110526_Bin_22_1	1	Algae_bloom	Surface	1.77	2.01	87.5	0.74	44	24.8588	23	12.9944	d__Bacteria;p__Bacteroidota;c__Bacteroidia;o__Flavobacteriales;f__Flavobacteriaceae;g__UBA7428	PRJEB28156
20110526_Bin_57_2	1	Algae_bloom	Surface	2.19	2.22	98.75	0	54	24.6575	16	7.30594	d__Bacteria;p__Bacteroidota;c__Bacteroidia;o__Flavobacteriales;f__UA16;g__UA16	PRJEB28156
20110526_Bin_64	1	Algae_bloom	Surface	1.53	2.03	73	2.19	29	18.9542	14	9.15033	d__Bacteria;p__Bacteroidota;c__Bacteroidia;o__NS11-12g;f__UBA9320;g__UBA9320	PRJEB28156
20110526_Bin_92	1	Algae_bloom	Surface	1.1	1.58	68.53	1.49	22	20	12	10.9091	d__Bacteria;p__Bacteroidota;c__Bacteroidia;o__Flavobacteriales;f__Flavobacteriaceae;g__	PRJEB28156
20120510_Bin_129_1	1	Algae_bloom	Surface	2.6	2.6	99.73	0.54	71	27.3077	20	7.69231	d__Bacteria;p__Bacteroidota;c__Bacteroidia;o__Flavobacteriales;f__1G12;g__SHAN690	PRJEB28156
20120510_Bin_137_1	1	Algae_bloom	Surface	1.87	1.91	98.19	0.16	46	24.5989	22	11.7647	d__Bacteria;p__Bacteroidota;c__Bacteroidia;o__Flavobacteriales;f__Flavobacteriaceae;g__UBA7428	PRJEB28156
20120510_Bin_26_1	1	Algae_bloom	Surface	1.62	2.41	64.75	2.69	48	29.6296	12	7.40741	d__Bacteria;p__Bacteroidota;c__Bacteroidia;o__Flavobacteriales;f__1G12;g__SHAN690	PRJEB28156
20120510_Bin_29_1	1	Algae_bloom	Surface	2.93	3.24	88.37	2.06	66	22.5256	22	7.50853	d__Bacteria;p__Bacteroidota;c__Bacteroidia;o__Flavobacteriales;f__UBA10329;g__UBA10329	PRJEB28156
20120510_Bin_76_1	1	Algae_bloom	Surface	2.15	2.26	95.32	0	68	31.6279	21	9.76744	d__Bacteria;p__Bacteroidota;c__Bacteroidia;o__Flavobacteriales;f__Flavobacteriaceae;g__Hel1-33-131	PRJEB28156
MR16-17_0_MAG20	0	Mariana Trench	Surface	2.02	2.1	94.12	2.19	45	22.2772	15	7.42574	d__Bacteria;p__Bacteroidota;c__Bacteroidia;o__Flavobacteriales;f__UA16;g__UBA11663;s__UBA11663 sp002863145	PRJNA563531
MR16-17_10500_MAG586	10500	Mariana Trench	Hadal	2.83	2.87	98.55	0.07	81	28.6219	27	9.54064	d__Bacteria; p__Bacteroidetes; c__Flavobacteriia; o__Flavobacteriales; f__Flavobacteriaceae; g__Mesoflavibacter; s__Mesoflavibacter	PRJNA563531
MR16-17_10500_MAG590	10500	Mariana Trench	Hadal	9.39	9.15	98.48	4.12	326	34.7178	63	6.70927	d__Bacteria;p__Bacteroidota;c__Bacteroidia;o__Chitinophagales;f__Saprospiraceae;g__Flavilitoribacter;s__	PRJNA563531
MR16-17_10500_MAG600	10500	Mariana Trench	Hadal	4.06	4.09	97.21	1.98	117	28.8177	37	9.1133	d__Bacteria;p__Bacteroidota;c__Bacteroidia;o__Flavobacteriales;f__Flavobacteriaceae;g__Muricauda;s__Muricauda sp002711825	PRJNA563531
MR16-17_10500_MAG602	10500	Mariana Trench	Hadal	3.9	3.64	97.14	9.94	172	44.1026	28	7.17949	d__Bacteria;p__Bacteroidota;c__Bacteroidia;o__Bacteroidales;f__Bacteroidaceae;g__Prevotella;s__Prevotella sp900557255	PRJNA563531
MR16-17_10500_MAG617	10500	Mariana Trench	Hadal	3.76	3.82	94.81	3.44	88	23.4043	33	8.7766	d__Bacteria;p__Bacteroidota;c__Bacteroidia;o__Cytophagales;f__Cyclobacteriaceae;g__Marivirga;s__	PRJNA563531
MR16-17_10500_MAG621	10500	Mariana Trench	Hadal	2.41	2.44	94.44	4.52	52	21.5768	33	13.6929	d__Bacteria;p__Bacteroidota;c__Bacteroidia;o__Flavobacteriales;f__Flavobacteriaceae;g__PRS1;s__PRS1 sp003709165	PRJNA563531
MR16-17_2000_MAG101	2000	Mariana Trench	Bath	3.71	3.84	94.33	2.18	109	29.3801	34	9.16442	d__Bacteria;p__Bacteroidota;c__Bacteroidia;o__Flavobacteriales;f__Flavobacteriaceae;g__Muricauda;s__Muricauda sp002711825	PRJNA563531
MR16-17_2000_MAG115	2000	Mariana Trench	Bath	3.02	3.34	83.35	7.09	62	20.5298	28	9.27152	d__Bacteria;p__Bacteroidota;c__Bacteroidia;o__Cytophagales;f__Cyclobacteriaceae;g__;s__	PRJNA563531
MR16-17_2000_MAG89	2000	Mariana Trench	Bath	3.82	3.82	99.43	0.54	134	35.0785	29	7.59162	d__Bacteria;p__Bacteroidota;c__Bacteroidia;o__Flavobacteriales;f__Flavobacteriaceae;g__Salegentibacter;s__Salegentibacter mishustinae	PRJNA563531
MR16-17_2000_MAG92	2000	Mariana Trench	Bath	2.78	2.8	98.28	0.97	66	23.741	25	8.99281	d__Bacteria;p__Bacteroidota;c__Bacteroidia;o__Flavobacteriales;f__Flavobacteriaceae;g__Galbibacter;s__	PRJNA563531
MR16-17_2000_MAG95	2000	Mariana Trench	Bath	3.65	3.69	96.05	2.79	159	43.5616	35	9.58904	d__Bacteria;p__Bacteroidota;c__Bacteroidia;o__Flavobacteriales;f__Flavobacteriaceae;g__Zunongwangia;s__Zunongwangia profunda	PRJNA563531
MR16-17_4000_MAG171	4000	Mariana Trench	Bath	9.67	9.35	98.99	4.43	329	34.0228	64	6.61841	d__Bacteria;p__Bacteroidota;c__Bacteroidia;o__Chitinophagales;f__Saprospiraceae;g__Flavilitoribacter;s__	PRJNA563531
MR16-17_4000_MAG185	4000	Mariana Trench	Bath	6.82	6.82	97.9	2.05	263	38.563	43	6.30499	d__Bacteria;p__Bacteroidota;c__Bacteroidia;o__Chitinophagales;f__Saprospiraceae;g__JABDMH01;s__	PRJNA563531
MR16-17_4000_MAG187	4000	Mariana Trench	Bath	9.02	9.04	97.67	2.1	317	35.1441	61	6.76275	d__Bacteria;p__Bacteroidota;c__Bacteroidia;o__Chitinophagales;f__Saprospiraceae;g__Flavilitoribacter;s__	PRJNA563531
MR16-17_4000_MAG202	4000	Mariana Trench	Bath	3.46	3.55	96.42	1.09	84	24.2775	21	6.06936	d__Bacteria;p__Bacteroidota;c__Bacteroidia;o__Flavobacteriales;f__Schleiferiaceae;g__UBA7878;s__	PRJNA563531
MR16-17_4000_MAG233	4000	Mariana Trench	Bath	2.8	2.93	92.93	2.7	69	24.6429	28	10	d__Bacteria;p__Bacteroidota;c__Bacteroidia;o__Flavobacteriales;f__Flavobacteriaceae;g__Muricauda;s__Muricauda aquimarina	PRJNA563531
MR16-17_4000_MAG236	4000	Mariana Trench	Bath	3.99	4.24	92.56	1.7	122	30.5764	30	7.5188	d__Bacteria;p__Bacteroidota;c__Bacteroidia;o__Cytophagales;f__Cyclobacteriaceae;g__Fabibacter;s__Fabibacter pacificus	PRJNA563531
MR16-17_4000_MAG237	4000	Mariana Trench	Bath	4.21	4.5	92.35	1.2	109	25.8907	42	9.97625	d__Bacteria;p__Bacteroidota;c__Bacteroidia;o__Cytophagales;f__Cyclobacteriaceae;g__UBA6059;s__	PRJNA563531
MR16-17_4000_MAG243	4000	Mariana Trench	Bath	3.24	3.31	91.53	6.3	88	27.1605	28	8.64198	d__Bacteria;p__Bacteroidota;c__Bacteroidia;o__Flavobacteriales;f__Flavobacteriaceae;g__Salegentibacter;s__Salegentibacter mishustinae	PRJNA563531
MR16-17_4000_MAG257	4000	Mariana Trench	Bath	2.88	3.05	89.15	5.15	80	27.7778	24	8.33333	d__Bacteria;p__Bacteroidota;c__Bacteroidia;o__Flavobacteriales;f__Flavobacteriaceae;g__Winogradskyella;s__	PRJNA563531
MR16-17_4000_MAG286	4000	Mariana Trench	Bath	3.22	3.84	82.02	1.65	123	38.1988	32	9.93789	d__Bacteria;p__Bacteroidota;c__Bacteroidia;o__Flavobacteriales;f__Flavobacteriaceae;g__Zunongwangia;s__Zunongwangia profunda	PRJNA563531
MR16-17_4000_MAG292	4000	Mariana Trench	Bath	2.36	3	78.62	0	69	29.2373	22	9.32203	d__Bacteria; p__Bacteroidetes; c__Flavobacteriia; o__Flavobacteriales; f__Flavobacteriaceae; g__Mesoflavibacter; s__Mesoflavibacter	PRJNA563531
MR16-17_4000_MAG293	4000	Mariana Trench	Bath	2.91	3.4	80.14	5.41	63	21.6495	29	9.96564	d__Bacteria;p__Bacteroidota;c__Bacteroidia;o__Flavobacteriales;f__Flavobacteriaceae;g__Muricauda;s__Muricauda sp013407935	PRJNA563531
MR16-17_4000_MAG296	4000	Mariana Trench	Bath	3.37	4.01	78.91	5.05	88	26.1128	33	9.79228	d__Bacteria;p__Bacteroidota;c__Bacteroidia;o__Flavobacteriales;f__Flavobacteriaceae;g__Muricauda;s__Muricauda sp002711825	PRJNA563531
MR16-17_4000_MAG309	4000	Mariana Trench	Bath	2.93	3.79	75.7	1.61	131	44.7099	27	9.21502	d__Bacteria;p__Bacteroidota;c__Bacteroidia;o__Flavobacteriales;f__Flavobacteriaceae;g__Leeuwenhoekiella;s__Leeuwenhoekiella nanhaiensis	PRJNA563531
MR16-17_8000_MAG397	8000	Mariana Trench	Hadal	2.4	2.43	96.71	1.79	59	24.5833	29	12.0833	d__Bacteria;p__Bacteroidota;c__Bacteroidia;o__Flavobacteriales;f__Flavobacteriaceae;g__PRS1;s__PRS1 sp003709165	PRJNA563531
MR16-17_8000_MAG402	8000	Mariana Trench	Hadal	3.83	3.94	95.97	1.01	180	46.9974	26	6.78851	d__Bacteria;p__Bacteroidota;c__Bacteroidia;o__Flavobacteriales;f__Flavobacteriaceae;g__Leeuwenhoekiella;s__Leeuwenhoekiella nanhaiensis	PRJNA563531
MR16-17_8000_MAG440	8000	Mariana Trench	Hadal	2.46	2.99	81.89	0.5	75	30.4878	23	9.34959	d__Bacteria; p__Bacteroidetes; c__Flavobacteriia; o__Flavobacteriales; f__Flavobacteriaceae; g__Mesoflavibacter; s__Mesoflavibacter	PRJNA563531
MR16-17_9600_MAG511	9600	Mariana Trench	Hadal	2.76	2.77	99.34	0.17	82	29.7101	24	8.69565	d__Bacteria; p__Bacteroidetes; c__Flavobacteriia; o__Flavobacteriales; f__Flavobacteriaceae; g__Mesoflavibacter; s__Mesoflavibacter	PRJNA563531
MR16-17_9600_MAG522	9600	Mariana Trench	Hadal	4.49	4.5	98.13	1.79	215	47.8842	27	6.01336	d__Bacteria;p__Bacteroidota;c__Bacteroidia;o__Flavobacteriales;f__Flavobacteriaceae;g__Pustulibacterium;s__	PRJNA563531
MR16-17_9600_MAG524	9600	Mariana Trench	Hadal	4.3	4.32	97.89	1.55	119	27.6744	38	8.83721	d__Bacteria;p__Bacteroidota;c__Bacteroidia;o__Flavobacteriales;f__Flavobacteriaceae;g__Muricauda;s__Muricauda sp002711825	PRJNA563531
MR16-17_9600_MAG525	9600	Mariana Trench	Hadal	9.06	8.97	97.62	3.37	317	34.989	59	6.51214	d__Bacteria;p__Bacteroidota;c__Bacteroidia;o__Chitinophagales;f__Saprospiraceae;g__Flavilitoribacter;s__	PRJNA563531
MR16-17_9600_MAG532	9600	Mariana Trench	Hadal	3.7	3.73	96.25	2.72	148	40	32	8.64865	d__Bacteria;p__Bacteroidota;c__Bacteroidia;o__Flavobacteriales;f__Flavobacteriaceae;g__Zunongwangia;s__Zunongwangia profunda	PRJNA563531
MR16-17_9600_MAG542	9600	Mariana Trench	Hadal	3.74	4.01	91.36	2.05	99	26.4706	36	9.62567	d__Bacteria;p__Bacteroidota;c__Bacteroidia;o__Cytophagales;f__Cyclobacteriaceae;g__Fabibacter;s__	PRJNA563531
MR16-17_9600_MAG556	9600	Mariana Trench	Hadal	2.21	2.71	78.9	2.73	44	19.9095	24	10.8597	d__Bacteria;p__Bacteroidota;c__Bacteroidia;o__Flavobacteriales;f__Flavobacteriaceae;g__PRS1;s__PRS1 sp003709165	PRJNA563531
TARA_PON_MAG_00007	5	Surface Pacific Ocean	Surface	1.49668	1.57828	94.83	0	44	29.3984	15	10.0222	d__Bacteria;p__Bacteroidota;c__Bacteroidia;o__Flavobacteriales;f__BACL11;g__GCA-2711125;s__	https://doi.org/10.6084/m9.figshare.4902923
TARA_PON_MAG_00012	5	Surface Pacific Ocean	Surface	1.46333	1.60137	87.93	3.45	39	26.6515	14	9.56721	d__Bacteria;p__Bacteroidota;c__Bacteroidia;o__Flavobacteriales;f__Flavobacteriaceae;g__GCA-002723295;s__GCA-002723295 sp002690805	https://doi.org/10.6084/m9.figshare.4902923
TARA_PON_MAG_00016	5	Surface Pacific Ocean	Surface	1.47266	1.62689	90.52	0	35	23.7665	14	9.50659	d__Bacteria;p__Bacteroidota;c__Bacteroidia;o__Flavobacteriales;f__BACL11;g__GCA-2697505;s__	https://doi.org/10.6084/m9.figshare.4902923
TARA_PON_MAG_00019	5	Surface Pacific Ocean	Surface	2.45823	2.83631	84.95	1.72	87	35.3913	20	8.13593	d__Bacteria;p__Bacteroidota;c__Bacteroidia;o__Flavobacteriales;f__Flavobacteriaceae;g__UBA3478;s__UBA3478 sp002691685	https://doi.org/10.6084/m9.figshare.4902923
TARA_PON_MAG_00036	5	Surface Pacific Ocean	Surface	1.54352	2.13164	72.41	0	33	21.3797	17	11.0138	d__Bacteria;p__Bacteroidota;c__Bacteroidia;o__Flavobacteriales;f__BACL11;g__GCA-2711125;s__	https://doi.org/10.6084/m9.figshare.4902923
TARA_PSE_MAG_00001	5	Surface Pacific Ocean	Surface	3.95068	3.95068	100	0	171	43.2837	31	7.84675	d__Bacteria;p__Bacteroidota;c__Rhodothermia;o__Balneolales;f__Balneolaceae;g__UBA7797;s__UBA7797 sp002480645	https://doi.org/10.6084/m9.figshare.4902923
TARA_PSE_MAG_00005	5	Surface Pacific Ocean	Surface	3.33977	3.33977	100	0	88	26.3491	29	8.68324	d__Bacteria;p__Bacteroidota;c__Bacteroidia;o__Flavobacteriales;f__Flavobacteriaceae;g__Olleya;s__Olleya sp002323495	https://doi.org/10.6084/m9.figshare.4902923
TARA_PSE_MAG_00006	5	Surface Pacific Ocean	Surface	3.39912	3.39912	100	0	90	26.4774	21	6.17807	d__Bacteria;p__Bacteroidota;c__Bacteroidia;o__Flavobacteriales;f__Vicingaceae;g__UBA5081;s__	https://doi.org/10.6084/m9.figshare.4902923
TARA_PSE_MAG_00007	5	Surface Pacific Ocean	Surface	3.33862	3.33862	100	0	66	19.7686	21	6.29002	d__Bacteria;p__Bacteroidota;c__Bacteroidia;o__Flavobacteriales;f__Vicingaceae;g__UBA5081;s__UBA5081 sp002415785	https://doi.org/10.6084/m9.figshare.4902923
TARA_PSE_MAG_00009	5	Surface Pacific Ocean	Surface	3.63977	3.63977	100	0	97	26.6501	18	4.94537	d__Bacteria;p__Bacteroidota;c__Bacteroidia;o__Flavobacteriales;f__Schleiferiaceae;g__UBA7878;s__UBA7878 sp002501205	https://doi.org/10.6084/m9.figshare.4902923
TARA_PSE_MAG_00013	5	Surface Pacific Ocean	Surface	3.50914	3.42055	100	2.59	106	30.2068	28	7.97916	d__Bacteria;p__Bacteroidota;c__Bacteroidia;o__Flavobacteriales;f__Flavobacteriaceae;g__Winogradskyella;s__Winogradskyella sp002682935	https://doi.org/10.6084/m9.figshare.4902923
TARA_PSE_MAG_00014	5	Surface Pacific Ocean	Surface	6.11627	6.11627	100	0	256	41.8556	37	6.04944	d__Bacteria;p__Bacteroidota;c__Bacteroidia;o__Cytophagales;f__Cyclobacteriaceae;g__UBA7330;s__UBA7330 sp002471275	https://doi.org/10.6084/m9.figshare.4902923
TARA_PSE_MAG_00018	5	Surface Pacific Ocean	Surface	4.26923	4.26923	100	0	114	26.7027	37	8.66666	d__Bacteria;p__Bacteroidota;c__Bacteroidia;o__Cytophagales;f__Cyclobacteriaceae;g__Fabibacter;s__Fabibacter thermotolerans	https://doi.org/10.6084/m9.figshare.4902923
TARA_PSE_MAG_00020	5	Surface Pacific Ocean	Surface	1.54926	1.61904	95.69	0	32	20.6551	13	8.39113	d__Bacteria;p__Bacteroidota;c__Bacteroidia;o__Flavobacteriales;f__UBA7312;g__GCA-2862585;s__	https://doi.org/10.6084/m9.figshare.4902923
TARA_PSE_MAG_00031	5	Surface Pacific Ocean	Surface	1.4122	1.44975	97.41	0	25	17.7029	13	9.2055	d__Bacteria;p__Bacteroidota;c__Bacteroidia;o__Flavobacteriales;f__TMED113;g__;s__	https://doi.org/10.6084/m9.figshare.4902923
TARA_PSE_MAG_00033	5	Surface Pacific Ocean	Surface	1.41214	1.50564	93.79	0	29	20.5363	12	8.49776	d__Bacteria;p__Bacteroidota;c__Bacteroidia;o__Flavobacteriales;f__TMED113;g__SP256;s__SP256 sp002722215	https://doi.org/10.6084/m9.figshare.4902923
TARA_PSE_MAG_00050	5	Surface Pacific Ocean	Surface	1.48559	1.72322	86.21	0	36	24.2328	14	9.42387	d__Bacteria;p__Bacteroidota;c__Bacteroidia;o__Flavobacteriales;f__BACL11;g__;s__	https://doi.org/10.6084/m9.figshare.4902923
TARA_PSE_MAG_00053	5	Surface Pacific Ocean	Surface	1.48899	1.89802	77.59	0.86	35	23.5058	14	9.40232	d__Bacteria;p__Bacteroidota;c__Bacteroidia;o__Flavobacteriales;f__Schleiferiaceae;g__UBA10364;s__UBA10364 sp003545085	https://doi.org/10.6084/m9.figshare.4902923
TARA_PSE_MAG_00078	5	Surface Pacific Ocean	Surface	1.16569	1.43363	80.45	0.86	30	25.7359	8	6.8629	d__Bacteria;p__Bacteroidota;c__Bacteroidia;o__Flavobacteriales;f__Flavobacteriaceae;g__UBA7446;s__UBA7446 sp002313325	https://doi.org/10.6084/m9.figshare.4902923
TARA_PSE_MAG_00083	5	Surface Pacific Ocean	Surface	3.85085	4.32291	89.08	0	120	31.1619	26	6.75175	d__Bacteria;p__Bacteroidota;c__Bacteroidia;o__Flavobacteriales;f__Flavobacteriaceae;g__Mesonia;s__Mesonia sp002413625	https://doi.org/10.6084/m9.figshare.4902923
TARA_PSE_MAG_00098	5	Surface Pacific Ocean	Surface	3.88153	4.86407	79.8	0	154	39.6751	32	8.24417	d__Bacteria;p__Bacteroidota;c__Bacteroidia;o__Flavobacteriales;f__Flavobacteriaceae;g__Zunongwangia;s__Zunongwangia profunda	https://doi.org/10.6084/m9.figshare.4902923
TARA_PSW_MAG_00003	5	Surface Pacific Ocean	Surface	2.69227	2.69227	100	0	73	27.1147	23	8.54299	d__Bacteria;p__Bacteroidota;c__Bacteroidia;o__Flavobacteriales;f__Vicingaceae;g__UBA852;s__UBA852 sp002295925	https://doi.org/10.6084/m9.figshare.4902923
TARA_PSW_MAG_00012	5	Surface Pacific Ocean	Surface	2.87721	2.87721	98.28	1.72	81	28.1523	18	6.25606	d__Bacteria;p__Bacteroidota;c__Bacteroidia;o__Flavobacteriales;f__GCA-002722245;g__GCA-002722245;s__GCA-002722245 sp002722245	https://doi.org/10.6084/m9.figshare.4902923
TARA_PSW_MAG_00041	5	Surface Pacific Ocean	Surface	1.57091	1.74895	89.66	0.16	35	22.2801	16	10.1852	d__Bacteria;p__Bacteroidota;c__Bacteroidia;o__Flavobacteriales;f__Flavobacteriaceae;g__GCA-002728855;s__GCA-002728855 sp002728855	https://doi.org/10.6084/m9.figshare.4902923
TARA_PSW_MAG_00047	5	Surface Pacific Ocean	Surface	2.17079	2.24835	92.24	4.31	46	21.1905	22	10.1346	d__Bacteria;p__Bacteroidota;c__Bacteroidia;o__Flavobacteriales;f__Crocinitomicaceae;g__UBA952;s__	https://doi.org/10.6084/m9.figshare.4902923
TARA_PSW_MAG_00054	5	Surface Pacific Ocean	Surface	1.42884	1.65452	84.48	1.88	33	23.0956	15	10.498	d__Bacteria;p__Bacteroidota;c__Bacteroidia;o__Flavobacteriales;f__BACL11;g__GCA-2715565;s__	https://doi.org/10.6084/m9.figshare.4902923
TARA_PSW_MAG_00061	5	Surface Pacific Ocean	Surface	1.32269	1.58179	80.17	3.45	36	27.2172	12	9.07241	d__Bacteria;p__Bacteroidota;c__Bacteroidia;o__Flavobacteriales;f__UBA7312;g__UBA8444;s__UBA8444 sp002714805	https://doi.org/10.6084/m9.figshare.4902923
TARA_PSW_MAG_00065	5	Surface Pacific Ocean	Surface	3.07197	3.54036	86.77	0	79	25.7164	17	5.53391	d__Bacteria;p__Bacteroidota;c__Bacteroidia;o__Flavobacteriales;f__Flavobacteriaceae;g__Muricauda_A;s__Muricauda_A lutaonensis	https://doi.org/10.6084/m9.figshare.4902923
TARA_PSW_MAG_00067	5	Surface Pacific Ocean	Surface	3.36914	3.78896	88.06	0.86	56	16.6214	24	7.12348	d__Bacteria;p__Bacteroidota;c__Bacteroidia;o__NS11-12g;f__UBA8524;g__SB11;s__	https://doi.org/10.6084/m9.figshare.4902923
TARA_PSW_MAG_00068	5	Surface Pacific Ocean	Surface	1.33051	1.79459	74.14	0	32	24.051	8	6.01275	d__Bacteria;p__Bacteroidota;c__Bacteroidia;o__Flavobacteriales;f__BACL11;g__GCA-002697625;s__	https://doi.org/10.6084/m9.figshare.4902923
TARA_PSW_MAG_00090	5	Surface Pacific Ocean	Surface	2.07921	2.45334	80.96	3.79	47	22.6048	22	10.581	d__Bacteria;p__Bacteroidota;c__Bacteroidia;o__Flavobacteriales;f__Crocinitomicaceae;g__UBA952;s__	https://doi.org/10.6084/m9.figshare.4902923
TARA_PSW_MAG_00096	5	Surface Pacific Ocean	Surface	1.70646	2.10752	80.97	0	35	20.5103	21	12.3062	d__Bacteria;p__Bacteroidota;c__Bacteroidia;o__Flavobacteriales;f__Crocinitomicaceae;g__UBA4466;s__UBA4466 sp002709305	https://doi.org/10.6084/m9.figshare.4902923
TARA_PSW_MAG_00100	5	Surface Pacific Ocean	Surface	1.38416	1.54706	85.86	3.61	23	16.6166	15	10.8369	d__Bacteria;p__Bacteroidota;c__Bacteroidia;o__Flavobacteriales;f__TMED113;g__GCA-2718035;s__	https://doi.org/10.6084/m9.figshare.4902923
TARA_PSW_MAG_00104	5	Surface Pacific Ocean	Surface	2.11106	2.69371	75.63	2.74	46	21.79	13	6.15804	d__Bacteria;p__Bacteroidota;c__Bacteroidia;o__Flavobacteriales;f__GCA-002722245;g__GCA-002722245;s__	https://doi.org/10.6084/m9.figshare.4902923
TARA_PSW_MAG_00114	5	Surface Pacific Ocean	Surface	2.58688	3.2523	77.82	1.72	69	26.6731	15	5.7985	d__Bacteria;p__Bacteroidota;c__Bacteroidia;o__Flavobacteriales;f__GCA-002722245;g__GCA-002722245;s__GCA-002722245 sp002717515	https://doi.org/10.6084/m9.figshare.4902923

## Sheet: Table S4
Table S4 Genome relative abundance (percent of mapped reads) of all MAGs in metagenomic samples.
MAG ID	MR16_F0	MR16_P0	MR17_F0	MR17_P0	MR17_F2000.1	MR17_F2000.2	MR16_F4000	MR16_P4000	MR17_F4000	MR17_P4000	MR17_F8000.1	MR17_F8000.2	MR16_F9600	MR16_F10400	MR16_P10400	MR16_F10500	MR16_P10500	SRR1699478	SRR1699487	SRR1699595	SRR1699659	SRR1700446	SRR1700501	ERR598943	ERR598954	ERR598967	ERR598989	ERR598992	ERR599024	ERR599030	ERR599038	ERR599039	ERR599050	ERR599052	ERR599064	ERR599069	ERR599077	ERR599091	ERR599093	ERR599118	ERR599142	ERR599160	ERR599162	ERR599169
20100408_Bin_20_1	0	0	0	0	0	0	0	0	0	0	0	0	0	0	0	0	0	0.185816	0.147031	0.417627	0.0116545	0.0298482	0.190663	0	0	0	0	0	0	0	0	0	0	0	0	0	0	0	0	0	0	0	0	0
20100408_Bin_71	0	0	0	0	0	0	0	0	0	0	0	0	0	0	0	0	0	0.170288	0.010755	0.00723351	0.164362	0.320179	0.561046	0	0	0	0	0	0	0	0	0	0	0	0	0	0	0	0	0	0	0	0	0
20100408_Bin_85_1	0	0	0	0	0	0	0	0	0	0	0	0	0	0	0	0	0	0.00896703	0.00718553	0.125455	0.103952	0.246349	2.58501	0	0	0	0	0	0	0	0	0	0	0	0	0	0	0	0	0	0	0	0	0
20100408_Bin_88	0	0	0	0	0	0	0	0	0	0	0	0	0	0	0	0	0	0.10082	0.0888809	1.75626	0.291911	0.803179	1.32765	0	0	0	0	0	0	0	0	0	0	0	0	0	0	0	0	0	0	0	0	0
20100504_Bin_100	0	0	0	0	0	0	0	0	0	0	0	0	0	0	0	0	0	0	0	0	0.523422	1.51413	0.046487	0	0	0	0	0	0	0	0	0	0	0	0	0	0	0	0	0	0	0	0	0
20100504_Bin_77	0	0	0	0	0	0	0	0	0	0	0	0	0	0	0	0	0	0.0703885	0.0600102	0.48193	0.0918591	0.441063	0.0672712	0	0	0	0	0	0	0	0	0	0	0	0	0	0	0	0	0	0	0	0	0
20100504_Bin_78	0	0	0	0	0	0	0	0	0	0	0	0	0	0	0	0	0	0	0	0	0.0637357	0.0738881	0	0	0	0	0	0	0	0	0	0	0	0	0	0	0	0	0	0	0	0	0	0
20100504_Bin_91_1	0	0	0	0	0	0	0	0	0	0	0	0	0	0	0	0	0	0	0	0.0274932	0.0837987	0.112269	0.0227107	0	0	0	0	0	0	0	0	0	0	0	0	0	0	0	0	0	0	0	0	0
20100504_Bin_97_1	0	0	0	0	0	0	0	0	0	0	0	0	0	0	0	0	0	0.035241	0.014549	0	0.412525	0.286419	0	0	0	0	0	0	0	0	0	0	0	0	0	0	0	0	0	0	0	0	0	0
20100518_Bin_100	0	0	0	0	0	0	0	0	0	0	0	0	0	0	0	0	0	0	0	0	0.0704883	0.00622902	0	0	0	0	0	0	0	0	0	0	0	0	0	0	0	0	0	0	0	0	0	0
20100518_Bin_106_1	0	0	0	0	0	0	0	0	0	0	0	0	0	0	0	0	0	0	0.00932045	0	0.131792	0	0	0	0	0	0	0	0	0	0	0	0	0	0	0	0	0	0	0	0	0	0	0
20100518_Bin_123	0	0	0	0	0	0	0	0	0	0	0	0	0	0	0	0	0	0	0	0	0.181854	0.0131638	0	0	0	0	0	0	0	0	0	0	0	0	0	0	0	0	0	0	0	0	0	0
20100518_Bin_124_1	0	0	0	0	0	0	0	0	0	0	0	0	0	0	0	0	0	0.0171791	0.0246293	0	1.6689	0.0482744	0	0	0	0	0	0	0	0	0	0	0	0	0	0	0	0	0	0	0	0	0	0
20100518_Bin_70_1	0	0	0	0	0	0	0	0	0	0	0	0	0	0	0	0	0	0.304074	0.304395	1.16019	0.522772	0.129207	0.014516	0	0	0	0	0	0	0	0	0	0	0.0037549	0	0	0	0	0	0	0	0	0	0
20100518_Bin_73_1	0	0	0	0	0	0	0	0	0	0	0	0	0	0	0	0	0	0	0.00427029	0	1.58814	0	0	0	0	0	0	0	0	0	0	0	0	0	0.0744735	0	0	0	0	0	0	0	0	0
20100518_Bin_89_1	0	0	0	0	0	0	0	0	0	0	0	0	0	0	0	0	0	0.0165105	0.0664201	0.00577113	0.243387	0.0235681	0	0	0	0	0	0	0	0	0	0	0	0	0	0	0	0	0	0	0	0	0	0
20110428_Bin_104_1	0	0	0	0	0	0	0	0	0	0	0	0	0	0	0	0	0	0.00564457	0.00394858	0.0881086	0.00709571	0.0145434	0.00486481	0	0	0	0	0	0	0	0	0	0	0	0	0	0	0	0	0	0	0	0	0
20110428_Bin_106_1	0	0	0	0	0	0	0	0	0	0	0	0	0	0	0	0	0	0.0548502	0.0249523	0.74114	0	0	0	0	0	0	0	0	0	0	0	0	0	0	0.00832729	0	0	0	0	0	0	0	0	0
20110428_Bin_107_1	0	0	0	0	0	0	0	0	0	0	0	0	0	0	0	0	0	0.0829885	0	0.106951	0	0	0	0	0	0	0	0	0	0	0	0	0	0	0	0	0	0	0	0	0	0	0	0
20110428_Bin_119	0	0	0	0	0	0	0	0	0	0	0	0	0	0	0	0	0	0.0210331	0.095647	0.223613	0.0398906	0.0119426	0.0120945	0	0	0	0	0	0	0	0	0	0	0	0	0	0	0	0	0	0	0	0	0
20110428_Bin_15	0	0	0	0	0	0	0	0	0	0	0	0	0	0	0	0	0	0	0	0.0399178	0	0	0	0	0	0	0	0	0	0	0	0	0	0	0	0	0	0	0	0	0	0	0	0
20110428_Bin_94_1	0	0	0	0	0	0	0	0	0	0	0	0	0	0	0	0	0	0	0	0.198617	0	0	0.00484079	0	0	0	0	0	0	0	0	0	0	0	0	0	0	0	0	0	0	0	0	0
20110526_Bin_11_1	0	0	0	0	0	0	0	0	0	0	0	0	0	0	0	0	0	0	0.0817022	0.00844027	0.0250092	0.0225105	0	0	0	0	0	0	0	0	0	0	0	0	0	0	0	0	0	0	0	0	0	0
20110526_Bin_123_1	0	0	0	0	0	0	0	0	0	0	0	0	0	0	0	0	0	0.0266484	0.0865692	0.0415802	0.0246928	0.0115641	0.0130262	0	0	0	0	0	0	0	0	0	0	0	0	0	0	0	0	0	0	0	0	0
20110526_Bin_128_1	0	0	0	0	0	0	0	0	0	0	0	0	0	0	0	0	0	0	0.270542	0.00655703	0	0	0	0	0	0	0	0	0	0	0	0	0.00963976	0.00325057	0	0	0	0	0	0	0	0	0	0
20110526_Bin_151_1	0	0	0	0	0	0	0	0	0	0	0	0	0	0	0	0	0	0	0.0973538	0.204025	0	0	0	0	0	0	0	0	0	0	0	0	0	0	0	0	0	0	0	0	0	0	0	0
20110526_Bin_22_1	0	0	0	0	0	0	0	0	0	0	0	0	0	0	0	0	0	0.0474112	0.621748	0.0159942	0.70109	0.196083	0.0077943	0	0	0	0	0	0	0	0	0	0	0	0	0	0	0	0	0	0	0	0	0
20110526_Bin_57_2	0	0	0	0	0	0	0	0	0	0	0	0	0	0	0	0	0	0.223235	0.156656	1.07912	0.0175582	0.0116794	0.0231262	0	0	0	0	0	0	0	0	0	0	0	0	0	0	0	0	0	0	0	0	0
20110526_Bin_64	0	0	0	0	0	0	0	0	0	0	0	0	0	0	0	0	0	0	0.05639	0.0106212	0.0147163	0.0623636	0.0259496	0	0	0	0	0	0	0	0	0	0	0	0	0	0	0	0	0	0	0	0	0
20110526_Bin_92	0	0	0	0	0	0	0	0	0	0	0	0	0	0	0	0	0	0	0.0457252	0.0162361	0.0132106	0	0	0	0	0	0	0	0	0	0	0	0	0	0	0	0	0	0	0	0	0	0	0
20120510_Bin_129_1	0	0	0	0	0	0	0	0	0	0	0	0	0	0	0	0	0	0.260598	0.125117	0.0838626	0.0236324	0.00552405	0	0	0	0	0	0	0	0	0	0	0	0	0	0	0	0	0	0	0	0	0	0
20120510_Bin_137_1	0	0	0	0	0	0	0	0	0	0	0	0	0	0	0	0	0	0.705708	0.06359	1.23205	0.0112098	0.0221813	0.0637644	0	0	0	0	0	0	0	0	0	0	0	0	0	0	0	0	0	0	0	0	0
20120510_Bin_26_1	0	0	0	0	0	0	0	0	0	0	0	0	0	0	0	0	0	0.0497916	0	0	0	0	0	0	0	0	0	0	0	0	0	0	0	0	0	0	0	0	0	0	0	0	0	0
20120510_Bin_29_1	0	0	0	0	0	0	0	0	0	0	0	0	0	0	0	0	0	0.147793	0	0.00758071	0	0	0	0	0	0	0	0	0	0	0	0	0	0	0	0	0	0	0	0	0	0	0	0
20120510_Bin_76_1	0	0	0	0	0	0	0	0	0	0	0	0	0	0	0	0	0	0.651086	0.0500796	0	0.121925	0.0463655	0	0	0	0	0	0	0	0	0	0	0	0	0	0	0	0	0	0	0	0	0	0
TARA_PON_MAG_00007	0	0	0.0126961	0	0.00563829	0	0	0	0	0	0	0	0	0	0	0	0	0	0	0	0	0	0	0	0.080749	0	0.00476501	0.00384751	0.0105505	0.0110179	0.0291503	0.00614446	0	0	0	0.00777006	0.0253596	0	0	0.0858965	0.121845	0.00275068	0.00146181	0.0968505
TARA_PON_MAG_00012	0	0	0	0	0	0	0	0	0	0	0	0	0	0	0	0	0	0	0	0	0	0	0	0.0102672	0	0	0	0	0	0	0	0.0172094	0	0.0199556	0.0669407	0	0.00178406	0	0	0	0	0	0	0
TARA_PON_MAG_00016	0	0	0	0	0	0	0	0	0	0	0	0	0	0	0	0	0	0	0	0	0	0	0	0.0803276	0.0228473	0	0.00689889	0.00843275	0	0.00236122	0.012368	0.0394952	0.0132997	0.147412	0.034137	0.00634419	0.0224301	0	0	0.0155129	0	0.00268747	0.00301635	0.0178581
TARA_PON_MAG_00019	0	0	0	0	0	0	0	0	0	0	0	0	0	0	0	0	0	0	0	0	0	0	0	0	0	0	0	0	0	0	0	0	0	0.0752995	0	0	0	0	0	0	0	0	0	0
TARA_PON_MAG_00036	0	0	0	0	0	0	0	0	0	0	0	0	0	0	0	0	0	0	0	0	0	0	0	0.00698293	0.00226783	0	0.0897876	0	0	0.00124693	0.0108165	0.0145273	0	0	0	0.00543456	0	0	0	0.0102204	0	0.0105804	0.013987	0
TARA_PSE_MAG_00001	0	0	0	0	0	0	0	0	0	0	0	0	0	0	0	0	0	0	0	0	0	0	0	0.00624367	0.025223	0.0304517	0.00594297	0.00724716	0.0301049	0.0379994	0.542262	0.037622	0.00671978	0.000592808	0.0657246	0.0508098	0.0814813	0.0466122	0.0370321	0.014263	0.00596498	0.0225856	0.00427103	0.0174791
TARA_PSE_MAG_00005	0	0	0	0	0	0	0	0	0	0	0	0	0	0	0	0	0	0	0	0	0	0	0	0	0	0	0	0	0	0	0	0	0	0	1.31303	0	0	0	0	0	0	0	0	0
TARA_PSE_MAG_00006	0	0	0	0	0	0	0	0	0	0	0	0	0	0	0	0	0	0	0	0	0	0	0	0	0.0120886	0	0	0.0269617	0	0	0	0.122932	0	0	0	0	0.0383092	0	0	0.00494424	0	0.0090112	0.00241306	0
TARA_PSE_MAG_00007	0	0	0	0	0	0	0	0	0	0	0	0	0	0	0	0	0	0	0	0	0	0	0	0	0.0687434	0.0385194	0.00110521	0.00149019	0.0222829	0.00617443	0.0767194	0.0607256	0.0622505	0	0.380112	0	0.0758566	0	0.0217306	0.0211486	0	0	0	0.0138055
TARA_PSE_MAG_00009	0	0	0	0	0	0	0	0	0	0	0	0	0	0	0	0	0	0	0	0	0	0	0	0	0.0155766	0	0	0.136306	0.00455674	0.00419168	0.00318392	0.0278428	0	0	0.00893887	0	0.0404183	0	0	0.00593586	0	0.0275288	0.00198168	0.00595129
TARA_PSE_MAG_00013	0	0	0	0	0	0	0	0	0	0.0375656	0	0	0	0	0	0	0	0	0	0	0	0	0	0	0.00272118	0.00592044	0	0.00293157	0.00166442	0.00482652	0	0.00166385	0.132771	0	0.174199	0	0	0	0	0	0	0.0018197	0.00123545	0
TARA_PSE_MAG_00014	0	0	0	0	0	0	0	0.0871497	0	0	0.00623287	0	0.00548804	0	0.00462729	0	0.00500595	0	0	0	0	0	0	0	0.766521	0.0492304	0	0.0254653	0.00195575	0	0.00468898	0.00462784	0	0.00158678	0	0	0.00769451	0	0.0100348	0.0231915	0	0.00192668	0	0
TARA_PSE_MAG_00018	0	0	0	0	0	0	0	0	0	0	0	0	0	0	0	0	0	0	0	0	0	0	0	0.00769728	0.00610576	0.00185965	0	0.00172793	0.028267	0	0.011787	0.00332196	0	0.000623099	0	0	0.0154035	0.00668498	0.0167684	0.00269715	0	0.00411243	0	0.0323593
TARA_PSE_MAG_00020	0	0	0	0	0	0	0	0	0	0	0	0	0	0	0	0	0	0	0	0	0	0	0	0.0316678	0	0	0	0	0	0	0	0.0670606	0.00189444	0.00663946	0.0237834	0	0	0	0	0.00297453	0	0	0	0
TARA_PSE_MAG_00031	0	0	0	0	0	0	0	0	0	0	0	0	0	0	0	0	0	0	0	0	0	0	0	0	0	0	0	0	0	0	0	0.00207429	0	0	0	0	0	0	0	0	0	0	0	0
TARA_PSE_MAG_00033	0	0	0	0	0	0	0	0	0	0	0	0	0	0	0	0	0	0	0	0	0	0	0	0	0.00418552	0	0	0	0	0	0.00473251	0	0	0	0	0	0	0	0	0	0	0	0	0
TARA_PSE_MAG_00050	0	0	0	0	0	0	0	0	0	0	0	0	0	0	0	0	0	0	0	0	0	0	0	0	0	0	0	0	0	0	0	0	0	0	0	0	0	0	0	0	0	0	0	0
TARA_PSE_MAG_00053	0	0	0	0	0	0	0	0	0	0	0	0	0	0	0	0	0	0	0	0	0	0	0	0.0703251	0	0	0	0	0	0	0	0	0	0	0	0	0	0	0	0	0	0	0	0
TARA_PSE_MAG_00078	0	0	0	0	0	0	0	0	0	0	0	0	0	0	0	0	0	0	0	0	0	0	0	0	0	0.110717	0	0	0.00189183	0	0	0	0.00622139	0.00578334	0	0	0	0	0	0	0	0	0	0
TARA_PSE_MAG_00083	0	0	0	0	0	0	0	0	0	0	0	0	0	0	0	0	0	0	0	0	0	0	0	0	0.00990244	0	0	0.0028802	0	0	0	0	0.00113541	0	0.0280316	0	0	0	0	0.00137942	0	0.0019391	0.00142347	0
TARA_PSE_MAG_00098	0	0	0	0	0.0321105	0.0441424	0.00929308	0	0.0298024	0	0.0106994	0.0119619	0.0633741	0	0	0	0	0	0	0	0	0	0	0	0	0	0	0	0	0	0	0	0.00223118	0	0.0184135	0	0	0	0	0	0	0	0.00201165	0
TARA_PSW_MAG_00003	0	0	0	0	0	0	0	0	0	0	0	0	0	0	0	0	0	0	0	0	0	0	0	0	0	0	0.0335498	0	0	0.00115415	0.02886	0	0	0	0	0.263602	0	0.949927	0	0	0.0296461	0.00217588	0	0
TARA_PSW_MAG_00012	0	0	0	0	0	0	0	0	0	0	0	0	0	0	0	0	0	0	0	0	0	0	0	0	0	0	0	0	0	0	0	0	0	0	0	0.0216115	0	0	0	0	0	0.114436	0	0
TARA_PSW_MAG_00041	0	0	0	0	0	0	0	0	0	0	0	0	0	0	0	0	0	0	0	0	0	0	0	0	0	0	0	0	0	0.00460813	0.0765685	0.013131	0	0	0	0	0	0	0	0	0	0	0.00691506	0
TARA_PSW_MAG_00047	0	0	0	0	0	0	0	0	0	0	0	0	0	0	0	0	0	0	0	0	0	0	0	0.00482663	0	0	0.0230083	0.090845	0	0.00143969	0.0282048	0.0168784	0.00117239	0.0014102	0.00518064	0.0400983	0.0187548	0.0285954	0	0.00995083	0	0.0161951	0	0.0670846
TARA_PSW_MAG_00054	0	0	0	0	0	0	0	0	0	0	0	0	0	0	0	0	0	0	0	0	0	0	0	0	0.0117034	0	0	0	0	0	0.0222712	0.00233645	0	0	0	0.0282441	0	0.0129079	0	0	0	0.0162632	0	0
TARA_PSW_MAG_00061	0	0	0	0	0	0	0	0	0	0	0	0	0	0	0	0	0	0	0	0	0	0	0	0.00862006	0	0.00164819	0.00242939	0.0845865	0.0221385	0.0125207	0.0629196	0.0202682	0.0114736	0.00531059	0	0.0213739	0.0108641	0.0356323	0.00478181	0.0333514	0.00394487	0.00453791	0.00402693	0.0330356
TARA_PSW_MAG_00065	0	0	0	0	0	0	0	0	0	0	0	0	0	0	0	0	0	0	0	0	0	0	0	0	0	0.00402559	0.00175977	0.00590601	0.00814206	0.0017581	0.0119262	0.00859685	0.00298358	0.000497111	0.00226209	0.0202645	0.00197635	0.0248525	0.00340982	0.00201722	0.00423791	0.00771815	0.000922862	0
TARA_PSW_MAG_00067	0	0	0	0	0.00588434	0.0042041	0	0	0	0	0	0	0	0	0	0	0	0	0	0	0	0	0	0	0.0170147	0	0	0.0244992	0	0	0.0111529	0.00982633	0	0.00115494	0	0	0.00586635	0	0	0	0	0.0193174	0	0
TARA_PSW_MAG_00068	0	0	0	0	0	0	0	0	0	0	0	0	0	0	0	0	0	0	0	0	0	0	0	0	0	0	0.00729953	0	0	0	0.0119441	0.0111998	0	0	0	0.0589215	0	0	0	0	0	0.192709	0.0105274	0
TARA_PSW_MAG_00090	0	0	0	0	0	0	0	0	0	0	0	0	0	0	0	0	0	0	0	0	0	0	0	0	0	0	0.00089737	0.0244702	0	0.00223423	0.0374409	0.00428533	0	0	0	0.014887	0.00719502	0.00672673	0	0.019746	0	0.018937	0	0.00602235
TARA_PSW_MAG_00096	0	0	0	0	0	0	0	0	0	0	0	0	0	0	0	0	0	0	0	0	0	0	0	0	0	0	0	0.00329753	0	0.00315267	0.00629253	0.00282912	0	0	0	0.00772435	0.00752947	0.0694081	0	0.00194737	0	0.00382507	0.00233173	0
TARA_PSW_MAG_00100	0	0	0.0145335	0	0	0	0	0	0	0	0	0	0	0	0	0	0	0	0	0	0	0	0	0	0.0183506	0	0.0182741	0.00250243	0.0102631	0.0141935	0.0153762	0	0	0	0	0.100833	0.00635438	0.196447	0	0.0112231	0.0175091	0.11365	0.0139508	0
TARA_PSW_MAG_00104	0	0	0	0	0	0	0	0	0	0	0	0	0	0	0	0	0	0	0	0	0	0	0	0.0033985	0	0	0	0	0	0	0.0446263	0.0149458	0.00207997	0	0	0.0103554	0	0.0396837	0	0	0	0	0	0
TARA_PSW_MAG_00114	0	0	0	0	0	0	0	0	0	0	0	0	0	0	0	0	0	0	0	0	0	0	0	0	0	0	0	0	0	0	0	0	0	0	0	0.115532	0	0	0	0	0	0.0273579	0	0
MR16-17_0_MAG20	0.0429843	0.0269286	0.113141	0.0229494	0.0189361	0	0	0	0	0	0	0	0	0	0	0	0	0	0	0	0	0	0	0.00421071	0	0	0.00263461	0	0	0.0155829	0.00834205	0.0190587	0	0.00223809	0	0	0	0	0.0281475	0.0180454	0.00832098	0.00351802	0.00242357	0
MR16-17_2000_MAG89	0	0	0	0	0.364279	0.033721	0.00655475	0.183106	0	0	0.00556952	0.00740217	0	0	0	0	0	0	0	0	0	0	0	0	0.0026839	0	0	0	0	0	0	0	0.00323953	0	0.0380671	0	0	0	0	0	0	0	0.00300972	0
MR16-17_2000_MAG92	0	0	0	0	0.201027	0.101875	0.00774382	0.00832163	0.0050012	0.0534966	0.00560449	0.00594113	0.0523922	0.0101948	0.00687586	0	0.00749381	0	0	0	0	0	0	0	0	0	0	0	0	0	0	0	0	0	0	0	0	0	0	0	0	0	0	0
MR16-17_2000_MAG95	0	0	0	0	0.0542554	0.0843368	0.00916167	0	0.036046	0	0.0110436	0.0135535	0.0723923	0	0	0	0	0	0	0	0	0	0	0	0	0	0	0	0	0	0	0	0.000955097	0	0.00812277	0	0	0	0	0	0	0	0.00187166	0
MR16-17_2000_MAG101	0	0	0	0	0.0486218	0.0456241	0.0124174	0.0087447	0.0172992	0.0106244	0.00451807	0.0093607	0.212184	0.00985379	0.0110436	0.00697918	0.0163305	0	0	0	0	0	0	0	0	0.00191967	0	0	0	0	0	0	0.0011443	0	0	0	0	0	0	0	0	0	0	0
MR16-17_2000_MAG115	0	0	0	0	0.119932	0.0851858	0.0133436	0.0145676	0.0113871	0	0	0	0.0156293	0	0	0	0.0394236	0	0	0	0	0	0	0	0	0	0	0	0	0	0	0	0	0	0	0	0	0	0	0	0	0	0	0
MR16-17_4000_MAG171	0	0.00419846	0	0	0	0	0.0210893	0.623026	0	0.0107606	0	0	0.0916481	0.00832046	0.10628	0.0242223	0.0168878	0	0	0	0	0	0	0	0	0	0	0	0	0	0	0	0	0	0	0	0	0	0	0	0	0	0	0
MR16-17_4000_MAG185	0	0	0	0	0	0	0.0190057	0.507835	0	0	0	0	0.00543787	0	0	0	0	0	0	0	0	0	0	0	0	0	0	0	0	0	0	0	0	0	0	0	0	0	0	0	0	0	0	0
MR16-17_4000_MAG187	0	0	0	0	0	0	0.0125871	0.539139	0	0	0	0	0.0354937	0	0.059391	0.0107402	0.00434726	0	0	0	0	0	0	0	0	0	0	0	0	0	0	0	0	0	0	0	0	0	0	0	0	0	0	0
MR16-17_4000_MAG202	0	0	0	0	0	0	0.0569829	0.358211	0	0	0	0	0	0	0	0	0	0	0	0	0	0	0	0	0	0	0	0	0	0	0	0	0	0	0	0	0	0	0	0	0	0	0	0
MR16-17_4000_MAG233	0	0	0.0371477	0.00278992	0	0	0.0176965	0.216276	0.027218	0.351078	0.0242297	0.0262492	0.0490455	0	0.00564946	0.0198937	0.00486205	0	0	0	0	0	0	0	0	0	0	0	0	0	0	0	0	0	0	0	0	0	0	0	0	0	0	0
MR16-17_4000_MAG236	0.00421116	0.00440341	0	0	0	0	0.182041	0.078401	0	0	0	0	0.018037	0.00973925	0	0.00672952	0	0	0	0	0	0	0	0	0	0	0	0	0	0	0	0	0	0	0	0	0	0	0	0	0	0	0	0
MR16-17_4000_MAG237	0	0.00319161	0	0	0	0	0.225581	0	0	0	0	0	0	0	0	0	0	0	0	0	0	0	0	0	0	0	0	0	0	0	0	0	0	0	0	0	0	0	0	0	0	0	0	0
MR16-17_4000_MAG243	0	0	0	0	0.230275	0.0247687	0.0058299	0.158963	0	0	0.00482489	0.005778	0	0	0	0	0	0	0	0	0	0	0	0	0.00291072	0	0	0	0	0	0	0	0.00345103	0	0.0389469	0	0	0	0	0	0	0	0.00300514	0
MR16-17_4000_MAG257	0	0	0	0	0	0	0	0	0.00852756	0.173228	0.00481881	0	0	0.00454617	0.00676932	0	0.00648356	0	0	0	0	0	0	0	0	0	0	0	0	0.00477754	0	0	0	0	0	0	0	0	0	0	0	0	0.00145485	0
MR16-17_4000_MAG286	0	0	0	0	0.036598	0.0480756	0.0133099	0	0.0521188	0	0.0128979	0.0121783	0.0786521	0	0	0	0	0	0	0	0	0	0	0	0	0	0	0	0	0	0	0	0.000953191	0	0.00806901	0	0	0	0	0	0	0	0.00179861	0
MR16-17_4000_MAG292	0	0	0.0212229	0	0.00871715	0.0235074	0	0	0.0539698	0.114715	0.0895887	0.0360661	0.0115855	0.0869868	0.203326	0.0200162	0.0952717	0	0	0	0	0	0	0	0	0	0	0	0	0	0	0	0	0	0	0	0	0	0	0	0	0	0	0
MR16-17_4000_MAG293	0	0	0.0139711	0	0.0143271	0.0190623	0.0684695	0.055111	0.0581027	0.456009	0.028049	0.0283491	0.031292	0.00309215	0.0115372	0.0104219	0.00600464	0	0	0	0	0	0	0	0	0	0	0	0	0	0	0	0.00156113	0	0	0	0	0	0	0	0	0	0	0
MR16-17_4000_MAG296	0	0	0	0	0.0363943	0.0347328	0.0176716	0.0130838	0.0200383	0.0152087	0.00410137	0.00853368	0.189713	0.00916474	0.0110055	0.00733633	0.0155368	0	0	0	0	0	0	0	0	0.00166202	0	0	0	0	0	0	0.00125398	0	0	0	0	0	0	0	0	0	0	0
MR16-17_4000_MAG309	0	0	0	0	0.0081115	0.0083792	0	0	0.0128278	0.0650992	0.0531379	0.0353452	0	0	0	0	0	0	0	0	0	0	0	0	0	0	0	0	0	0	0	0	0	0	0	0	0	0	0	0	0	0	0	0
MR16-17_8000_MAG397	0	0	0	0	0	0	0	0	0.00560119	0	0.195803	0.160242	0.0659284	0.0347169	0.0148633	0.0185558	0.0197941	0	0	0	0	0	0	0	0	0	0	0	0	0	0	0	0	0	0	0	0	0	0	0	0	0	0	0
MR16-17_8000_MAG402	0	0	0	0	0.0104119	0.010499	0	0	0.0136603	0.0695947	0.072304	0.0480066	0	0	0	0	0	0	0	0	0	0	0	0	0	0	0	0	0	0	0	0	0	0	0	0	0	0	0	0	0	0	0	0
MR16-17_8000_MAG440	0	0	0.0211574	0	0.00863175	0.0233565	0	0	0.0541728	0.125744	0.0948541	0.0417044	0.0127408	0.0877363	0.204215	0.0199173	0.0969499	0	0	0	0	0	0	0	0	0	0	0	0	0	0	0	0	0	0	0	0	0	0	0	0	0	0	0
MR16-17_9600_MAG511	0.0290408	0.0350956	0	0	0.00583631	0.00439517	0	0.0065977	0.184609	1.01192	0.178397	0.247143	0.919667	0.00821228	0.029193	0	0.0201227	0	0	0	0	0	0	0	0	0	0	0	0	0.00210088	0	0	0	0	0	0	0	0	0	0	0	0	0	0
MR16-17_9600_MAG522	0	0	0	0	0	0	0	0	0	0	0	0	0.625752	0	0	0	0	0	0	0	0	0	0	0	0	0	0	0	0	0	0	0	0	0	0	0	0	0	0	0	0	0	0	0
MR16-17_9600_MAG524	0	0	0	0	0.0439962	0.0383097	0.0128854	0.00891085	0.022737	0.0119957	0.0221364	0.0212399	0.291042	0.0139153	0.0132168	0.00955147	0.0201069	0	0	0	0	0	0	0	0	0.00179821	0	0	0	0	0	0	0.00112905	0	0	0	0	0	0	0	0	0	0	0
MR16-17_9600_MAG525	0	0.00387335	0	0	0	0	0.0195574	0.595106	0	0.0104132	0	0	0.0933392	0.00409114	0.0996668	0.0220916	0.0152917	0	0	0	0	0	0	0	0	0	0	0	0	0	0	0	0	0	0	0	0	0	0	0	0	0	0	0
MR16-17_9600_MAG532	0	0	0	0	0.0432595	0.0497196	0.0115048	0	0.0384833	0	0.0134408	0.0125783	0.140605	0	0	0.00519883	0	0	0	0	0	0	0	0	0	0	0	0	0	0	0	0	0.00115555	0	0.00892064	0	0	0	0	0	0	0	0.00207758	0
MR16-17_9600_MAG542	0	0	0	0	0	0	0.0331695	0	0	0	0	0	0.268159	0.00601545	0	0	0.00562773	0	0	0	0	0	0	0	0	0	0	0	0	0	0	0	0	0	0	0	0	0	0	0	0	0	0	0
MR16-17_9600_MAG556	0	0	0	0	0	0	0.0116246	0	0.0106384	0	0.150696	0.122779	0.0796577	0.0273826	0.012513	0.0160265	0.0156563	0	0	0	0	0	0	0	0	0	0	0	0	0	0	0	0	0	0	0	0	0	0	0	0	0	0	0
MR16-17_10500_MAG586	0	0	0.0275434	0	0.0114332	0.0305253	0	0	0.0786662	0.204324	0.13115	0.0691251	0.0145497	0.112871	0.263257	0.0270868	0.125271	0	0	0	0	0	0	0	0	0	0	0	0	0	0	0	0	0	0	0	0	0	0	0	0	0	0	0
MR16-17_10500_MAG590	0	0.00362843	0	0	0	0	0.0186326	0.558288	0	0.00953191	0	0	0.0836725	0.00436994	0.100917	0.0223027	0.0152449	0	0	0	0	0	0	0	0	0	0	0	0	0	0	0	0	0	0	0	0	0	0	0	0	0	0	0
MR16-17_10500_MAG600	0	0	0	0	0.0409451	0.0367187	0.0112122	0.00784207	0.019032	0.00910244	0.00407855	0.00903505	0.243133	0.0115823	0.0130214	0.00746153	0.0193515	0	0	0	0	0	0	0	0	0.00184445	0	0	0	0	0	0	0.00100166	0	0	0	0	0	0	0	0	0	0	0
MR16-17_10500_MAG602	0.025206	0.0307544	0	0	0	0	0	0	0	0	0	0	0	0.038934	0.065425	0.0643332	0.0474791	0	0	0	0	0	0	0	0	0	0	0	0	0	0	0	0	0	0	0	0	0	0	0	0	0	0	0
MR16-17_10500_MAG617	0	0	0	0	0.033352	0.0262005	0.0282896	0.0660695	0.0035548	0	0	0	0.0236514	0.00430953	0.00759757	0.00647366	0.1604	0	0	0	0	0	0	0	0	0	0	0	0	0	0	0	0	0	0	0	0	0	0	0	0	0	0	0
MR16-17_10500_MAG621	0	0	0	0	0	0	0.0187635	0	0.0178466	0	0.188153	0.150444	0.0649345	0.0375335	0.0165853	0.0210752	0.0213247	0	0	0	0	0	0	0	0	0	0	0	0	0	0	0	0	0	0	0	0	0	0	0	0	0	0	0

## Sheet: Table S5
Table S5 Predicted PULs in all MAGs used in this study.
MAG ID	Pul_id	Substrates (key genes)	Pattern	Pattern with functional annotation
20100408_Bin_88	PUL1	alginate (PL6, PL7, PL17)	susD-susC-other-PL17_2;PL17-PL6;PL6_1	susD[SusD family]-susC[Outer membrane receptor]-other[Cupin]-PL17_2;PL17[Alginate lyase]-PL6;PL6_1[Domain of unknown function (DUF4957)]
20110526_Bin_22_1	PUL1	alginate (PL6, PL7, PL17)	susC-susD-peptidase-other-PL7-PL7	susC[TonB-dependent receptor plug]-susD[SusD family]-peptidase[metallopeptidase activity]-other[Pkd domain containing protein]-PL7[Alginate lyase]-PL7[Alginate lyase]
20110526_Bin_22_1	PUL2	alginate (PL6, PL7, PL17)	PL6;PL6_1-PL17;PL17_2-other-susC-susD	PL6;PL6_1[Domain of unknown function (DUF4957)]-PL17;PL17_2[Alginate lyase]-other[Cupin]-susC[Outer membrane receptor]-susD[SusD family]
20120510_Bin_137_1	PUL1	alginate (PL6, PL7, PL17)	PL6_1;PL6-PL17_2;PL17-other-susC-susD	PL6_1;PL6[Domain of unknown function (DUF4957)]-PL17_2;PL17[Alginate lyase]-other["conserved protein, contains double-stranded beta-helix domain"]-susC[TonB-dependent receptor plug]-susD[SusD family]
MR16-17_10500_MAG590	PUL4	alginate (PL6, PL7, PL17)	GH32-other-other-other-susC-susD-other-PL7-other-susC-susD-other-PL6;PL6_1-PL17_2;PL17	GH32[Glycosyl hydrolase family 32]-other[major facilitator superfamily. Sugar transporter (TC 2.A.1.1) family]-other[Glucose / Sorbosone dehydrogenase]-other["PFAM Bacterial regulatory proteins, gntR family"]-susC[TonB-dependent receptor plug]-susD[Pfam:SusD]-other[Pkd domain containing protein]-PL7[Alginate lyase]-other["PFAM Bacterial regulatory proteins, gntR family"]-susC[Outer membrane recep…
MR16-17_4000_MAG171	PUL1	alginate (PL6, PL7, PL17)	PL17_2;PL17-PL6;PL6_1-other-other-susC-other-PL7-other-other-susD-susC	PL17_2;PL17[Alginate lyase]-PL6;PL6_1[Chondroitinase B]-other[Natural resistance-associated macrophage protein]-other[SusD family]-susC[Outer membrane receptor]-other["PFAM Bacterial regulatory proteins, gntR family"]-PL7[Alginate lyase]-other[Pkd domain containing protein]-other[SusD family]-susD[Pfam:SusD]-susC[TonB-dependent receptor plug]
MR16-17_4000_MAG187	PUL3	alginate (PL6, PL7, PL17)	GH32-other-other-other-susC-susD-peptidase-PL7	GH32[Glycosyl hydrolase family 32]-other[major facilitator superfamily. Sugar transporter (TC 2.A.1.1) family]-other[Glucose / Sorbosone dehydrogenase]-other["PFAM Bacterial regulatory proteins, gntR family"]-susC[TonB-dependent receptor plug]-susD[SusD family]-peptidase[metallopeptidase activity]-PL7[Alginate lyase]
MR16-17_9600_MAG522	PUL7	alginate (PL6, PL7, PL17)	PL6_2-other-other-PL7-other-sulfatase-other-other-other-other-PL17;PL17_2-other-PL6;PL6_1-susD-susC-other-other-other-other-other-other-susC-susD	PL6_2[Chondroitinase B]-other[]-other[Esterase lipase]-PL7[Alginate lyase]-other[Carbohydrate esterase]-sulfatase[KDPG and KHG aldolase]-other[pfkB family carbohydrate kinase]-other[KR domain]-other[major facilitator]-other["conserved protein, contains double-stranded beta-helix domain"]-PL17;PL17_2[Alginate lyase]-other[-]-PL6;PL6_1[Chondroitinase B]-susD[SusD family]-susC[TonB-dependent Recepto…
MR16-17_9600_MAG525	PUL4	alginate (PL6, PL7, PL17)	susC-susD-other-other-PL7-other-susC-susD-other-PL6;PL6_1-PL17_2;PL17	susC[TonB-dependent receptor plug]-susD[Pfam:SusD]-other[SusD family]-other[Pkd domain containing protein]-PL7[Alginate lyase]-other["PFAM Bacterial regulatory proteins, gntR family"]-susC[Outer membrane receptor]-susD[SusD family]-other[Natural resistance-associated macrophage protein]-PL6;PL6_1[Chondroitinase B]-PL17_2;PL17[Alginate lyase]
TARA_PSE_MAG_00014	PUL5	alginate (PL6, PL7, PL17)	PL6-other-PL7-PL15-PL7_5-other-other-sulfatase-other-other-PL17_2;PL17-PL6_1;PL6-other-peptidase-susD-susC-other-GH33	PL6[Chondroitinase B]-other[Natural resistance-associated macrophage protein]-PL7[Alginate lyase]-PL15[]-PL7_5[Alginate lyase]-other[Xylose isomerase domain protein TIM barrel]-other[KR domain]-sulfatase[KR domain]-other[Major Facilitator Superfamily]-other[Cupin domain]-PL17_2;PL17[Alginate lyase]-PL6_1;PL6[Chondroitinase B]-other[-]-peptidase[metallopeptidase activity]-susD[SusD family]-susC[To…
MR16-17_10500_MAG600	PUL1	arabinan (GH43, GH51, GH127, GH146)	susC-susD-other-other-other-other-other-peptidase-GH146-other-other-CBM32;GH43_34-other-GH51-GH127-GH51	susC[Outer membrane receptor]-susD[PFAM SusD family]-other[COG2207 AraC-type DNA-binding domain-containing proteins]-other[DapA family]-other[Aldehyde]-other[proline racemase family]-other[Glycine D-amino acid]-peptidase[COG1506 Dipeptidyl aminopeptidases acylaminoacyl-peptidases]-GH146[glycosyl hydrolase of]-other[Bacterial protein of unknown function (DUF885)]-other[-]-CBM32;GH43_34[Glycosyl hy…
MR16-17_10500_MAG602	PUL3	arabinan (GH43, GH51, GH127, GH146)	susC-susD-other-GH43_4-GH43_5	susC["TonB-linked outer membrane protein, SusC RagA family"]-susD[Pfam:SusD]-other[-]-GH43_4[Glycosyl hydrolases family 43]-GH43_5[Glycosyl hydrolases family 43]
MR16-17_10500_MAG602	PUL4	arabinan (GH43, GH51, GH127, GH146)	GH127-other-GH43_34;CBM32-GH97-GH146-susC-susD	GH127[cog cog3533]-other[]-GH43_34;CBM32[F5 8 type C domain]-GH97[COG NOG06228 non supervised orthologous group]-GH146[Beta-L-arabinofuranosidase]-susC["TonB-linked outer membrane protein, SusC RagA family"]-susD[Pfam:SusD]
MR16-17_2000_MAG89	PUL1	arabinan (GH43, GH51, GH127, GH146)	GH43_3-sulfatase-GH43_33-GH43_26-GH43_31-GH5_13-GH43_26-CBM9;GH93-GH43_18-GH5_13-susD-susC	GH43_3[Glycosyl hydrolases family 43]-sulfatase[Converts alpha-aldose to the beta-anomer]-GH43_33[Glycosyl hydrolases family 43]-GH43_26[Glycosyl hydrolases family 43]-GH43_31[glycosyl hydrolase 43 family]-GH5_13[glycosyl hydrolase 5 (cellulase A) family]-GH43_26[glycosyl hydrolase 43 family]-CBM9;GH93[exo-alpha-(2->6)-sialidase activity]-GH43_18[glycosyl hydrolase 43 family]-GH5_13[glycosyl hydr…
MR16-17_2000_MAG95	PUL10	arabinan (GH43, GH51, GH127, GH146)	GH5_13-GH43_26-other-susD-susC	GH5_13[glycosyl hydrolase 5 (cellulase A) family]-GH43_26[glycosyl hydrolase 43 family]-other[Protein of unknown function (DUF3823)]-susD[Pfam:SusD]-susC["TonB-linked outer membrane protein, SusC RagA family"]
MR16-17_4000_MAG187	PUL12	arabinan (GH43, GH51, GH127, GH146)	susD-susC-other-sulfatase-sulfatase-GH127-GH127-GH127-GH142	susD[Pfam:SusD]-susC[TonB-dependent receptor plug]-other[Y_Y_Y domain]-sulfatase[Sulfatase]-sulfatase[Arylsulfatase]-GH127[Beta-L-arabinofuranosidase]-GH127[Beta-L-arabinofuranosidase]-GH127[Beta-L-arabinofuranosidase]-GH142[??-L-arabinofuranosidase]
MR16-17_4000_MAG286	PUL2	arabinan (GH43, GH51, GH127, GH146)	susC-susD-other-GH43_26-GH5_13	susC["TonB-linked outer membrane protein, SusC RagA family"]-susD[Pfam:SusD]-other[Protein of unknown function (DUF3823)]-GH43_26[glycosyl hydrolase 43 family]-GH5_13[glycosyl hydrolase 5 (cellulase A) family]
MR16-17_9600_MAG522	PUL3	arabinan (GH43, GH51, GH127, GH146)	susC-susD-GH51-GH43_4-GH43_29-GH43_5-GH127-GH51	susC[PFAM TonB-dependent Receptor Plug]-susD[SusD family]-GH51[Alpha-L-arabinofuranosidase]-GH43_4[glycosyl hydrolase 43 family]-GH43_29[glycosyl hydrolase 43 family]-GH43_5[Glycosyl hydrolases family 43]-GH127[glycosyl hydrolase of]-GH51[Alpha-L-arabinofuranosidase]
MR16-17_9600_MAG522	PUL5	arabinan (GH43, GH51, GH127, GH146)	GH43_31-sulfatase-GH5_13-GH43_26-GH43_31-CBM9;GH93-GH43_18-GH5_13-susD-susC	GH43_31[glycosyl hydrolase 43 family]-sulfatase[Converts alpha-aldose to the beta-anomer]-GH5_13[glycosyl hydrolase 5 (cellulase A) family]-GH43_26[glycosyl hydrolase 43 family]-GH43_31[glycosyl hydrolase 43 family]-CBM9;GH93[exo-alpha-(2->6)-sialidase activity]-GH43_18[glycosyl hydrolase 43 family]-GH5_13[glycosyl hydrolase 5 (cellulase A) family]-susD[Pfam:SusD]-susC[TonB-dependent receptor plu…
MR16-17_9600_MAG524	PUL2	arabinan (GH43, GH51, GH127, GH146)	GH51-GH127-GH51-other-CBM32;GH43_34-other-other-GH146-peptidase-other-other-other-other-other-susD-susC	GH51[Alpha-L-arabinofuranosidase]-GH127[glycosyl hydrolase of]-GH51[Alpha-L-arabinofuranosidase]-other[Nudix hydrolase]-CBM32;GH43_34[Glycosyl hydrolases family 43]-other[-]-other[Bacterial protein of unknown function (DUF885)]-GH146[glycosyl hydrolase of]-peptidase[COG1506 Dipeptidyl aminopeptidases acylaminoacyl-peptidases]-other[Glycine D-amino acid]-other[proline racemase family]-other[Aldehy…
TARA_PSE_MAG_00098	PUL4	arabinan (GH43, GH51, GH127, GH146)	susC-susD-other-GH43_26-GH5_13-sulfatase-other-GH127-GH2-GH43_31	susC["TonB-linked outer membrane protein, SusC RagA family"]-susD[Pfam:SusD]-other[Protein of unknown function (DUF3823)]-GH43_26[glycosyl hydrolase 43 family]-GH5_13[glycosyl hydrolase 5 (cellulase A) family]-sulfatase[Converts alpha-aldose to the beta-anomer]-other[Domain of unknown function (DUF5127)]-GH127[Beta-L-arabinofuranosidase]-GH2[glycosyl hydrolase 2 family]-GH43_31[glycosyl hydrolase…
MR16-17_2000_MAG95	PUL7	arabinan (GH43, GH51, GH127, GH146)	susC-susD-other-GH43_17-GH97	susC["TonB-linked outer membrane protein, SusC RagA family"]-susD[SusD family]-other[Protein of unknown function (DUF3823)]-GH43_17[Glycosyl hydrolases family 43]-GH97[Glycosyl-hydrolase 97 N-terminal]
20120510_Bin_76_1	PUL3	fucoidan (GH29)	GH29-other-other-sulfatase-other-other-other-GH86-GH86-other-susD-susC-other-GH2	GH29[Alpha-L-fucosidase]-other[Major Facilitator Superfamily]-other[]-sulfatase[Domain of unknown function]-other[alpha/beta hydrolase fold]-other[]-other[]-GH86[Pkd domain containing protein]-GH86[Pkd domain containing protein]-other[]-susD[Pfam:SusD]-susC[TonB dependent receptor]-other[]-GH2[glycosyl hydrolase 2 family]
MR16-17_10500_MAG602	PUL16	fucoidan (GH29)	GH2-GH29-susD-susC-other-susC	GH2[beta-galactosidase]-GH29[F5 8 type C domain protein]-susD[SusD family]-susC["TonB-linked outer membrane protein, SusC RagA family"]-other[]-susC[TonB-dependent receptor]
MR16-17_2000_MAG95	PUL13	fucoidan (GH29)	susC-other-CE1-other-susC-susD-GH3-GH29-GH29	susC[TonB dependent receptor]-other[Starch-binding associating with outer membrane]-CE1[Putative esterase]-other[]-susC[CarboxypepD_reg-like domain]-susD[Starch-binding associating with outer membrane]-GH3[glycosyl hydrolase 3 family]-GH29[Alpha-L-fucosidase]-GH29[alpha-L-fucosidase]
TARA_PSE_MAG_00014	PUL12	fucoidan (GH29)	GH35-other-GH29-other-susD-susC	GH35[Glycosyl hydrolases family 35]-other[alkaline phosphatase family]-GH29[F5 8 type C domain protein]-other[Calcineurin-like phosphoesterase]-susD[COG NOG30008 non supervised orthologous group]-susC["TonB-linked outer membrane protein, SusC RagA family"]
TARA_PSE_MAG_00014	PUL15	fucoidan (GH29)	susD-susC-other-other-GH29-sulfatase-sulfatase-other-peptidase-CBM51;GH27-sulfatase-CE17	susD[Pfam:SusD]-susC[TonB dependent receptor]-other[Domain of unknown function (DUF4974)]-other["Sigma-70, region 4"]-GH29[Alpha-L-fucosidase]-sulfatase[lipolytic protein G-D-S-L family]-sulfatase[Arylsulfatase]-other[]-peptidase[serine-type peptidase activity]-CBM51;GH27[Alpha-galactosidase]-sulfatase[PFAM sulfatase]-CE17[]
TARA_PSE_MAG_00014	PUL6	fucoidan (GH29)	CE6-other-GH141-other-CE17-CE7-GH29-other-other-susD-susC-other-other-sulfatase-PL15	CE6[Carbohydrate esterase]-other[Carboxylesterase family]-GH141[Parallel beta-helix repeats]-other[]-CE17[GDSL-like Lipase/Acylhydrolase family]-CE7[Dienelactone hydrolase family]-GH29[Alpha-L-fucosidase]-other["Glycosyl hydrolase family 2, sugar binding domain protein"]-other[Pyrrolo-quinoline quinone]-susD[Pfam:SusD]-susC[TonB dependent receptor]-other[Domain of unknown function (DUF4974)]-othe…
20100504_Bin_97_1	PUL2	laminarin (GH16)	susC-susD-other-GH16_3-GH3-GT30	susC[Outer membrane receptor]-susD[Ragb susd]-other[-]-GH16_3[Glycosyl hydrolases family 16]-GH3[glycosyl hydrolase 3 family]-GT30[Transferase]
20100518_Bin_106_1	PUL1	laminarin (GH16)	susC-susD-other-other-GH3-GH16_3-GT30	susC[Outer membrane receptor]-susD[Ragb susd]-other[Repeats in polycystic kidney disease 1 (PKD1) and other proteins]-other[COG2273 Beta-glucanase]-GH3[glycosyl hydrolase 3 family]-GH16_3[Glycoside hydrolase family 16]-GT30[Transferase]
20100518_Bin_124_1	PUL1	laminarin (GH16)	susC-susD-other-GH16_3-GH3-GT30	susC[Outer membrane receptor]-susD[Ragb susd]-other[-]-GH16_3[Glycosyl hydrolases family 16]-GH3[glycosyl hydrolase 3 family]-GT30[Transferase]
20110428_Bin_104_1	PUL1	laminarin (GH16)	susC-susD-other-GH16_3-GH3	susC[PFAM TonB-dependent Receptor Plug]-susD[SusD family]-other[]-GH16_3[Glycosyl hydrolases family 16]-GH3[glycosyl hydrolase 3 family]
20110428_Bin_94_1	PUL3	laminarin (GH16)	GH17-GH149-GH158-other-GH30_1-GH16_3-other-other-susD-susC	GH17[Glycosyl hydrolases family 17]-GH149[Glycosyl hydrolases family 149]-GH158[beta-galactosidase]-other[major facilitator superfamily. Sugar transporter (TC 2.A.1.1) family]-GH30_1[Glycosyl hydrolase family 30 beta sandwich domain]-GH16_3[COG2274 Beta-glucanase]-other[-]-other[Pkd domain containing protein]-susD[Ragb susd]-susC[TonB-dependent Receptor Plug Domain]
20110526_Bin_57_2	PUL2	laminarin (GH16)	AA1-other-other-GH2-other-GH3-other-susC-susD-other-GH16_3-CE1-other-other-other-susC-susD-other-other-other-GH16_3-CBM6;GH5_46	AA1[Multicopper oxidase]-other[]-other[Transcription elongation factor]-GH2[mannosyl-glycoprotein]-other[]-GH3[Fibronectin type III-like domain]-other[]-susC[TonB dependent receptor]-susD[Ragb susd]-other[]-GH16_3[Glycoside Hydrolase]-CE1[]-other[Monomeric isocitrate dehydrogenase]-other[Peptide-N-glycosidase]-other[Carboxylesterase family]-susC[Outer membrane receptor]-susD[PFAM RagB SusD]-other…
20120510_Bin_129_1	PUL1	laminarin (GH16)	GH3-other-other-susC-susD-other-GH16_3	GH3[glycosyl hydrolase 3 family]-other[sodium solute symporter (SSF) (TC 2.A.21) family]-other[Nudix hydrolase family]-susC[PFAM TonB-dependent Receptor Plug]-susD[PFAM RagB SusD domain protein]-other[Repeats in polycystic kidney disease 1 (PKD1) and other proteins]-GH16_3[Glycosyl hydrolases family 16]
MR16-17_10500_MAG586	PUL2	laminarin (GH16)	susC-susD-other-GH16_3-GH3-GH16_3	susC[TonB-dependent Receptor Plug Domain]-susD[Pfam:SusD]-other[-]-GH16_3[COG2275 Beta-glucanase]-GH3[glycosyl hydrolase 3 family]-GH16_3[Glycoside hydrolase family 16]
MR16-17_2000_MAG89	PUL3	laminarin (GH16)	susC-susD-other-GH16_3-GH3-GH16_3	susC[TonB-dependent receptor plug]-susD[Ragb susd]-other[-]-GH16_3[COG2276 Beta-glucanase]-GH3[glycosyl hydrolase 3 family]-GH16_3[Glycoside hydrolase family 16]
MR16-17_2000_MAG95	PUL9	laminarin (GH16)	susC-susD-other-GH16_3-GH3-GH16_3-other-other-other-GT30	susC[Outer membrane receptor]-susD[Ragb susd]-other[-]-GH16_3[COG2277 Beta-glucanase]-GH3[glycosyl hydrolase 3 family]-GH16_3[Glycoside hydrolase family 16]-other[]-other[]-other[-]-GT30[Transferase]
MR16-17_4000_MAG185	PUL3	laminarin (GH16)	GH33-other-other-other-GH16_21-sulfatase-other-other-susC-susD	GH33[BNR repeat-like domain]-other[Protein of unknown function (DUF861)]-other[Enoyl-(Acyl carrier protein) reductase]-other[transcriptional regulator (AraC family)]-GH16_21[Glycosyl hydrolases family 16]-sulfatase[Arylsulfatase]-other[]-other[PFAM FecR protein]-susC[PFAM TonB-dependent Receptor Plug]-susD[Pfam:SusD]
MR16-17_4000_MAG292	PUL1	laminarin (GH16)	susC-susD-other-GH16_3-GH3-GH16_3	susC[TonB-dependent Receptor Plug Domain]-susD[Pfam:SusD]-other[-]-GH16_3[COG2278 Beta-glucanase]-GH3[glycosyl hydrolase 3 family]-GH16_3[Glycoside hydrolase family 16]
MR16-17_8000_MAG402	PUL1	laminarin (GH16)	GH16_3-GH16_3-other-susD-susC	GH16_3[Glycosyl hydrolases family 16]-GH16_3[Repeats in polycystic kidney disease 1 (PKD1) and other proteins]-other[Repeats in polycystic kidney disease 1 (PKD1) and other proteins]-susD[Pfam:SusD]-susC[TonB dependent receptor]
MR16-17_8000_MAG440	PUL1	laminarin (GH16)	GH16_3-GH3-GH16_3-other-susD-susC	GH16_3[Glycoside hydrolase family 16]-GH3[glycosyl hydrolase 3 family]-GH16_3[COG2279 Beta-glucanase]-other[-]-susD[Pfam:SusD]-susC[TonB-dependent Receptor Plug Domain]
MR16-17_9600_MAG522	PUL10	laminarin (GH16)	GH16_3-GH3-GH16_3-other-susD-susC	GH16_3[Glycosyl hydrolases family 16]-GH3[glycosyl hydrolase 3 family]-GH16_3[COG2280 Beta-glucanase]-other[-]-susD[Ragb susd]-susC[Outer membrane receptor]
TARA_PSE_MAG_00005	PUL1	laminarin (GH16)	GH16_3-GH3-GH16_3-CBM4-susD-susC	GH16_3[Glycoside hydrolase family 16]-GH3[glycosyl hydrolase 3 family]-GH16_3[COG2281 Beta-glucanase]-CBM4[-]-susD[Ragb susd]-susC[Outer membrane receptor]
TARA_PSE_MAG_00009	PUL1	laminarin (GH16)	GH16_3-GH30_1-GH149-CBM6;GH81-GH17-GH16_3-other-susD-susC	GH16_3[Glycosyl hydrolases family 16]-GH30_1[glycosyl hydrolase 30 family]-GH149[-]-CBM6;GH81[Glycosyl hydrolase family 81]-GH17[Glycosyl hydrolases family 17]-GH16_3[Glycosyl hydrolases family 16]-other[Repeats in polycystic kidney disease 1 (PKD1) and other proteins]-susD[PFAM RagB SusD domain protein]-susC[PFAM TonB-dependent Receptor Plug]
TARA_PSE_MAG_00013	PUL2	laminarin (GH16)	GH16_3-other-GH149-GH17-GH30_1-other-GH17-other-other-other-GT30-other-other-pep-other-other-susC-susD	GH16_3[Beta-glucan synthesis-associated protein]-other[Pkd domain containing protein]-GH149[-]-GH17[Glycosyl hydrolases family 17]-GH30_1[glycosyl hydrolase 30 family]-other[COG2211 Na melibiose symporter and related]-GH17[Glycosyl hydrolase]-other["hydrolase activity, hydrolyzing O-glycosyl compounds"]-other[transcriptional regulator]-other[]-GT30[Transferase]-other[DegT DnrJ EryC1 family]-other…
TARA_PSE_MAG_00014	PUL1	laminarin (GH16)	GH39-susD-susC-other-other-other-GH16_3	GH39[]-susD[SusD family]-susC["TonB-linked outer membrane protein, SusC RagA family"]-other[Domain of unknown function (DUF4974)]-other["Bacterial regulatory proteins, luxR family"]-other[]-GH16_3[]
TARA_PSE_MAG_00014	PUL9	laminarin (GH16)	GH109-other-other-other-other-other-GH16_3-GH16_3-other-susD-susC	GH109["Oxidoreductase family, NAD-binding Rossmann fold"]-other[]-other[sigma-70 factor family. ECF subfamily]-other[-]-other[]-other[Uncharacterized conserved protein (COG2071)]-GH16_3[Glycoside hydrolase family 16]-GH16_3[Glycosyl hydrolases family 16]-other[Repeats in polycystic kidney disease 1 (PKD1) and other proteins]-susD[PFAM RagB SusD domain protein]-susC[PFAM TonB-dependent Receptor Pl…
TARA_PSE_MAG_00098	PUL3	laminarin (GH16)	GT30-other-other-other-GH16_3-GH3-GH16_3-other-susD-susC	GT30[Transferase]-other[-]-other[]-other[]-GH16_3[Glycoside hydrolase family 16]-GH3[glycosyl hydrolase 3 family]-GH16_3[COG2282 Beta-glucanase]-other[-]-susD[Ragb susd]-susC[Outer membrane receptor]
20110526_Bin_128_1	PUL4	pectic main chain (GH28, GH78, GH105, PL1, PL10, PL11)	susD-susC-sulfatase-sulfatase-other-sulfatase-GH28-sulfatase-other-other-other-CE6-GH78	susD[SusD]-susC[TonB dependent receptor]-sulfatase[Sulfatase]-sulfatase[Arylsulfatase]-other[Domain of Unknown Function (DUF1080)]-sulfatase[Arylsulfatase]-GH28[glycosyl hydrolase 28 family]-sulfatase[Arylsulfatase]-other["Oxidoreductase family, C-terminal alpha/beta domain"]-other[Methane oxygenase PmoA]-other[PFAM metallophosphoesterase]-CE6[Carbohydrate esterase]-GH78[alpha-L-rhamnosidase]
MR16-17_10500_MAG590	PUL6	pectic main chain (GH28, GH78, GH105, PL1, PL10, PL11)	GH28-CE12-GH43_10-other-sulfatase-PL1_2-susC-susD-other-CE8-GH109-CE8;PL1_2-other-peptidase-GH147	GH28[PFAM glycoside hydrolase family 28]-CE12[PFAM GDSL-like Lipase Acylhydrolase]-GH43_10[glycosyl hydrolase 43 family]-other[glycosyl hydrolase 43 family]-sulfatase[Carboxylesterase family]-PL1_2[Pectate lyase]-susC[TonB dependent receptor]-susD[RagB SusD domain protein]-other[Domain of unknown function (DUF5123)]-CE8[Pectinesterase]-GH109["Oxidoreductase family, C-terminal alpha/beta domain"]-…
MR16-17_10500_MAG600	PUL3	pectic main chain (GH28, GH78, GH105, PL1, PL10, PL11)	susC-susD-GH28-GH92	susC[TonB dependent receptor]-susD[Pfam:SusD]-GH28[glycosyl hydrolase 28 family]-GH92[Glycosyl hydrolase family 92]
MR16-17_10500_MAG602	PUL15	pectic main chain (GH28, GH78, GH105, PL1, PL10, PL11)	GH133-GT1-GH57-GH43_10-GH28-susD-susC	GH133["Glycogen debranching enzyme, archaeal type"]-GT1["Glycosyltransferase, group 1 family protein"]-GH57[glycosyl hydrolase 57 family]-GH43_10[glycosyl hydrolase 43 family]-GH28[polygalacturonase activity]-susD[SusD family]-susC["TonB-linked outer membrane protein, SusC RagA family"]
MR16-17_10500_MAG602	PUL17	pectic main chain (GH28, GH78, GH105, PL1, PL10, PL11)	susC-susD-susC-susD-other-other-susD-other-susC-susD-PL11_1-CE12-other-CE12-GH2	susC["TonB-linked outer membrane protein, SusC RagA family"]-susD[SusD family]-susC["TonB-linked outer membrane protein, SusC RagA family"]-susD[SusD family]-other[]-other[]-susD[SusD family]-other[]-susC["TonB-linked outer membrane protein, SusC RagA family"]-susD[SusD family]-PL11_1[FG-GAP repeat protein]-CE12[GDSL-like protein]-other[glycogen debranching]-CE12[GDSL-like Lipase/Acylhydrolase fa…
MR16-17_10500_MAG602	PUL8	pectic main chain (GH28, GH78, GH105, PL1, PL10, PL11)	GH28-PL1_2-other-other-CE8-susC-susD	GH28;GH105[glycosyl hydrolase 28 family]-PL1_2[pectate lyase K01728]-other[-]-other["Psort location Cytoplasmic, score 8.96"]-CE8[pectinesterase activity]-susC["TonB-linked outer membrane protein, SusC RagA family"]-susD[COG NOG31573 non supervised orthologous group]
MR16-17_2000_MAG101	PUL2	pectic main chain (GH28, GH78, GH105, PL1, PL10, PL11)	GH92-GH28-susD-susC	GH92[Glycosyl hydrolase family 92]-GH28[glycosyl hydrolase 28 family]-susD[Pfam:SusD]-susC[TonB dependent receptor]
MR16-17_4000_MAG171	PUL6	pectic main chain (GH28, GH78, GH105, PL1, PL10, PL11)	GH147-peptidase-other-CE8;PL1_2-GH109-CE8-other-susD-susC-PL1_2-sulfatase-GH43_10-CE12-GH28	GH147[glycosyl hydrolase 5 (cellulase A) family]-peptidase[metallopeptidase activity]-other[]-CE8;PL1_2[Pectinesterase]-GH109["Oxidoreductase family, C-terminal alpha/beta domain"]-CE8[Pectinesterase]-other[Domain of unknown function (DUF5123)]-susD[RagB SusD domain protein]-susC[TonB dependent receptor]-PL1_2[Pectate lyase]-sulfatase[Carboxylesterase family]-GH43_10[glycosyl hydrolase 43 family]…
MR16-17_4000_MAG185	PUL1	pectic main chain (GH28, GH78, GH105, PL1, PL10, PL11)	GH88-other-other-susC-susD-other-other-GH92-GH138-other-other-GH28-PL40	GH88[PFAM Glycosyl Hydrolase Family 88]-other["helix_turn_helix, arabinose operon control protein"]-other[]-susC[TonB dependent receptor]-susD[SusD family]-other[Xylose isomerase-like TIM barrel]-other[symporter activity]-GH92[Glycosyl hydrolase family 92]-GH138["Glycosyl hydrolase, family 20, catalytic domain"]-other[Parallel beta-helix repeats]-other[Right handed beta helix region]-GH28[glycosy…
MR16-17_4000_MAG187	PUL4	pectic main chain (GH28, GH78, GH105, PL1, PL10, PL11)	PL10_3-GH127-other-other-other-other-susD-susC	PL10_3[pectate lyase]-GH127[glycosyl hydrolase of]-other[PFAM ASPIC and UnbV]-other[PFAM ASPIC and UnbV]-other[-]-other["Repeat domain in Vibrio, Colwellia, Bradyrhizobium and Shewanella"]-susD[SusD family]-susC[Outer membrane receptor]
MR16-17_4000_MAG187	PUL9	pectic main chain (GH28, GH78, GH105, PL1, PL10, PL11)	GH28-CE12-susC-susD-other-CE8-GH109	GH28[PFAM glycoside hydrolase family 28]-CE12[PFAM GDSL-like Lipase Acylhydrolase]-susC[TonB dependent receptor]-susD[RagB SusD domain protein]-other[Domain of unknown function (DUF5123)]-CE8[Pectinesterase]-GH109["Oxidoreductase family, C-terminal alpha/beta domain"]
MR16-17_9600_MAG522	PUL1	pectic main chain (GH28, GH78, GH105, PL1, PL10, PL11)	GH2-other-GH2;CBM57-GH138-other-GH33-GH78;CBM67-GH142-GH95-CE19-GH78;CBM67-GH143-GH43_18-GH28-GH140-PL29-PL1_2-other-PL1_2-susD-susC-GH127-PL1_2-GH139-other-other-other-other-other-GH106-GH2-GH137-GH2-GH78-GH141	GH2[glycosyl hydrolase 2 family]-other[Sugar proton symporter]-GH2;CBM57[glycosyl hydrolase 2 family]-GH138[PFAM Glycosyl hydrolase family]-other[PFAM Xylose isomerase-like TIM barrel]-GH33[BNR repeat-like domain]-GH78;CBM67[alpha-L-rhamnosidase]-GH142[Trehalase]-GH95["Pfam Glycosyl hydrolase family 65, N-terminal domain"]-CE19[Acetyl xylan esterase]-GH78;CBM67[alpha-L-rhamnosidase]-GH143[Glycoge…
MR16-17_9600_MAG522	PUL6	pectic main chain (GH28, GH78, GH105, PL1, PL10, PL11)	susC-susD-other-PL1_2;CE8-GH28-susC-susD-other-GH105-sulfatase-CE8-CE12-other-GH28	susC[TonB dependent receptor]-susD[SusD family]-other[]-PL1_2;CE8[PFAM Pectinesterase]-GH28[glycosyl hydrolase 28 family]-susC[TonB-dependent receptor plug]-susD[Carbohydrate-binding protein SusD]-other[Domain of unknown function (DUF4861)]-GH105["unsaturated glucuronyl hydrolase involved in regulation of bacterial surface properties, and related proteins"]-sulfatase[GDSL family lipase]-CE8[Pecti…
MR16-17_9600_MAG524	PUL6	pectic main chain (GH28, GH78, GH105, PL1, PL10, PL11)	susC-susD-GH28-GH92	susC[TonB dependent receptor]-susD[Pfam:SusD]-GH28[glycosyl hydrolase 28 family]-GH92[Glycosyl hydrolase family 92]
MR16-17_9600_MAG525	PUL3	pectic main chain (GH28, GH78, GH105, PL1, PL10, PL11)	GH33-other-other-other-susD-susC-other-GH33-sulfatase-other-other-other-PL10_3-other-other-CBM9	GH33[PFAM Neutral alkaline nonlysosomal ceramidase]-other[PhoPQ-activated pathogenicity-related protein]-other[YdjC-like protein]-other[-]-susD[Starch-binding associating with outer membrane]-susC[PFAM TonB-dependent Receptor Plug]-other[PKD domain]-GH33[BNR repeat-like domain]-sulfatase[acetylesterase activity]-other[Two component regulator propeller]-other[glycerophosphoryl diester phosphodiest…
MR16-17_10500_MAG590	PUL8	sialic acid oligosaccharide (GH33)	GH33-sulfatase-other-susC-susD-other-GH33-sulfatase-other-other-PL42-other-other-GH97	GH33[BNR repeat-like domain]-sulfatase[Arylsulfatase]-other[DapA family]-susC["TonB-linked outer membrane protein, SusC RagA family"]-susD[Pfam:SusD]-other[Sodium:solute symporter family]-GH33[BNR Asp-box repeat protein]-sulfatase[Arylsulfatase]-other[Glyoxalase]-other[beta-fructofuranosidase]-PL42[]-other[Uroporphyrin-iii c tetrapyrrole (Corrin porphyrin) methyltransferase]-other[Catalyzes the a…
MR16-17_4000_MAG171	PUL3	sialic acid oligosaccharide (GH33)	susC-susD-other-GH33-sulfatase-other-other-PL42-other-other-GH97	susC["TonB-linked outer membrane protein, SusC RagA family"]-susD[Pfam:SusD]-other[Sodium:solute symporter family]-GH33[BNR Asp-box repeat protein]-sulfatase[Arylsulfatase]-other[Glyoxalase]-other[beta-fructofuranosidase]-PL42[]-other[Uroporphyrin-iii c tetrapyrrole (Corrin porphyrin) methyltransferase]-other[Catalyzes the attachment of glycine to tRNA(Gly)]-GH97[Glycosyl-hydrolase 96 N-terminal]
MR16-17_4000_MAG187	PUL10	sialic acid oligosaccharide (GH33)	GH33-sulfatase-other-susC-susD-other-GH33	GH33[BNR repeat-like domain]-sulfatase[Domain of unknown function (DUF4976)]-other[DapA family]-susC["TonB-linked outer membrane protein, SusC RagA family"]-susD[Pfam:SusD]-other[Sodium:solute symporter family]-GH33[BNR repeat-like domain]
MR16-17_9600_MAG525	PUL2	sialic acid oligosaccharide (GH33)	GH33-sulfatase-other-susC-susD-other-GH33	GH33[BNR repeat-like domain]-sulfatase[Arylsulfatase]-other[DapA family]-susC["TonB-linked outer membrane protein, SusC RagA family"]-susD[Pfam:SusD]-other[Sodium:solute symporter family]-GH33[BNR Asp-box repeat protein]
20100408_Bin_88	PUL2	unknown	CBM9-other-sulfatase-GH20-other-other-susD-susC-other-other-GT4-GH3	CBM9[Carbohydrate family 9 binding domain-like]-other[-]-sulfatase[glucosamine-6-phosphate deaminase]-GH20["Glycosyl hydrolase family 20, catalytic domain"]-other[Xylose isomerase]-other[SPTR ASPIC UnbV domain protein]-susD[SusD family]-susC[TonB dependent receptor]-other[]-other[Penicillin amidase]-GT4[N-acetyl-alpha-D-glucosaminyl L-malate synthase]-GH3["hydrolase, family 3"]
MR16-17_10500_MAG590	PUL5	unknown	GT4-other-other-PL12_3-GT1-other-sulfatase-GH109-sulfatase-susD-susC	GT4[group 1 family protein]-other[]-other[Bacterial transferase hexapeptide]-PL12_3[Heparinase II/III N-terminus]-GT1["Glycosyltransferase, group 1 family"]-other[beta-fructofuranosidase]-sulfatase[Pfam Sulfatase]-GH109["Oxidoreductase family, NAD-binding Rossmann fold"]-sulfatase[PFAM sulfatase]-susD[SusD family]-susC[TonB dependent receptor]
MR16-17_2000_MAG101	PUL4	unknown	GH3-other-GH109-other-AA3-other-other-susC-susD	GH3["hydrolase, family 3"]-other[Protein of unknown function (DUF1593)]-GH109["Oxidoreductase family, NAD-binding Rossmann fold"]-other[Gluconate 2-dehydrogenase subunit 3]-AA3[COG2303 Choline dehydrogenase and related]-other[Nudix hydrolase]-other[]-susC[Outer membrane receptor]-susD[PFAM RagB SusD]
MR16-17_4000_MAG171	PUL2	unknown	susC-susD-sulfatase-GH109-sulfatase-other-GT1-PL12_3	susC[TonB dependent receptor]-susD[SusD family]-sulfatase[PFAM sulfatase]-GH109["Oxidoreductase family, NAD-binding Rossmann fold"]-sulfatase[Pfam Sulfatase]-other[beta-fructofuranosidase]-GT1["Glycosyltransferase, group 1 family"]-PL12_3[Heparinase II/III N-terminus]
MR16-17_4000_MAG185	PUL4	unknown	GH109-other-susC-susD-GH33	GH109["Oxidoreductase family, NAD-binding Rossmann fold"]-other[Xylose isomerase-like TIM barrel]-susC[PFAM TonB-dependent Receptor Plug]-susD[SusD family]-GH33[]
MR16-17_4000_MAG187	PUL1	unknown	GT11-other-other-other-other-GT4-other-other-PL12_3-GT1-other-sulfatase-GH109-sulfatase-susD-susC	GT11[Glycosyl transferase family 11]-other[Male sterility protein]-other[]-other[Hexapeptide repeat of succinyl-transferase]-other[Asparagine synthase]-GT4[Glycosyl transferases group 1]-other[]-other[Bacterial transferase hexapeptide]-PL12_3[Heparinase II/III N-terminus]-GT1["Glycosyltransferase, group 1 family"]-other[beta-fructofuranosidase]-sulfatase[Pfam Sulfatase]-GH109["Oxidoreductase fami…
MR16-17_9600_MAG524	PUL4	unknown	GH3-other-GH109-other-AA3-other-other-susC-susD	GH3["hydrolase, family 3"]-other[Protein of unknown function (DUF1593)]-GH109["Oxidoreductase family, NAD-binding Rossmann fold"]-other[Gluconate 2-dehydrogenase subunit 3]-AA3[COG2303 Choline dehydrogenase and related]-other[Nudix hydrolase]-other[]-susC[Outer membrane receptor]-susD[PFAM RagB SusD]
TARA_PSE_MAG_00014	PUL10	unknown	GH109-other-GH109-GH105-other-other-other-other-CE19-GH20-susD-susC	GH109["Oxidoreductase family, NAD-binding Rossmann fold"]-other[Domain of Unknown Function (DUF1080)]-GH109["Oxidoreductase family, NAD-binding Rossmann fold"]-GH105["unsaturated glucuronyl hydrolase involved in regulation of bacterial surface properties, and related proteins"]-other[PFAM Nitrilase cyanide hydratase and apolipoprotein N-acyltransferase]-other[DUF218 domain]-other["Repeat domain i…
TARA_PSE_MAG_00014	PUL14	unknown	susC-susD-GH109-other-other-other-GH20	susC[PFAM TonB-dependent Receptor Plug]-susD[]-GH109["Oxidoreductase family, C-terminal alpha beta domain"]-other[]-other[-]-other[Provides the cells with the ability to utilize trehalose at high osmolarity by splitting it into glucose molecules that can subsequently be taken up by the phosphotransferase-mediated uptake system]-GH20["Glycosyl hydrolase family 20, domain 2"]
TARA_PSE_MAG_00014	PUL2	unknown	susD-susC-other-other-other-GH109-other-GH33-sulfatase-susD-susC	susD[PFAM RagB SusD]-susC[PFAM TonB-dependent Receptor Plug]-other[Domain of unknown function (DUF4974)]-other[]-other[]-GH109["Oxidoreductase family, NAD-binding Rossmann fold"]-other[Domain of unknown function (DUF4399)]-GH33[BNR repeat-like domain]-sulfatase[Arylsulfatase]-susD[SusD family]-susC[TonB-dependent Receptor Plug]
20110428_Bin_94_1	PUL1	unknown	susD-susC-other-GH2-GH78;CBM67-GH136	susD[thymidine kinase activity]-susC[CarboxypepD_reg-like domain]-other[-]-GH2[beta-galactosidase]-GH78;CBM67[Glycogen debranching enzyme]-GH136[]
20110526_Bin_128_1	PUL3	unknown	susD-susC-other-other-GH43_31-GH78	susD[SusD]-susC[TonB-dependent receptor plug]-other[FecR protein]-other["Sigma-70, region 4"]-GH43_31[glycosyl hydrolase 43 family]-GH78[]
MR16-17_10500_MAG600	PUL4	unknown	CBM67;GH78-other-CBM67;GH78-other-other-other-susC-susD	CBM67;GH78[alpha-L-rhamnosidase]-other[]-CBM67;GH78[alpha-L-rhamnosidase]-other[]-other[lipolytic protein G-D-S-L family]-other[]-susC["TonB-linked outer membrane protein, SusC RagA family"]-susD[SusD family]
MR16-17_10500_MAG602	PUL14	unknown	GH43_18;GH143;GH142-GH78;CBM67-CE19-GH95-GH140-CBM67;GH78;GH33-other-GH138-susC-susD-GH2;GH137;CBM57	GH43_18;GH143;GH142[Glycogen debranching enzyme]-GH78;CBM67[alpha-L-rhamnosidase]-CE19[cephalosporin-C deacetylase activity]-GH95[COG NOG04001 non supervised orthologous group]-GH140[Putative collagen-binding domain of a collagenase]-CBM67;GH78;GH33[alpha-L-rhamnosidase]-other[]-GH138["Glycosyl hydrolase, family 20, catalytic domain"]-susC["TonB-linked outer membrane protein, SusC RagA family"]-s…
MR16-17_4000_MAG187	PUL2	unknown	GH92-other-other-susC-susD-GH95-other-other-susC-susD-peptidase-sulfatase-sulfatase-CBM67;GH78-sulfatase-sulfatase-GH95-sulfatase-other-sulfatase-GH2-sulfatase-PL35-other-susC	GH92[PFAM Glycosyl Hydrolase]-other[ECF sigma factor]-other["Sigma factor regulatory protein, FecR PupR family"]-susC[CarboxypepD_reg-like domain]-susD[PFAM RagB SusD]-GH95["Glycosyl hydrolase family 65, N-terminal domain"]-other[]-other[FecR protein]-susC["TIGRFAM TonB-dependent outer membrane receptor, SusC RagA subfamily, signature region"]-susD[SusD family]-peptidase[Dipeptidyl peptidase IV (…
MR16-17_9600_MAG524	PUL7	unknown	susD-susC-other-other-other-CBM67;GH78-other-CBM67;GH78	susD[SusD family]-susC["TonB-linked outer membrane protein, SusC RagA family"]-other[]-other[lipolytic protein G-D-S-L family]-other[]-CBM67;GH78[alpha-L-rhamnosidase]-other[]-CBM67;GH78[alpha-L-rhamnosidase]
TARA_PSE_MAG_00014	PUL3	unknown	CBM67;GH78-other-other-other-GH109-susD-susC	CBM67;GH78[alpha-L-rhamnosidase]-other[Oxidoreductase domain protein]-other[Xylose isomerase-like TIM barrel]-other[Methane oxygenase PmoA]-GH109[Oxidoreductase domain protein]-susD[Pfam:SusD]-susC[TonB-dependent Receptor Plug Domain]
TARA_PSE_MAG_00014	PUL8	unknown	GH142-other-other-other-susC-susD-other-other-susC-susD-other-other-other-other-other-sulfatase-GH78	GH142[Glycogen debranching enzyme]-other[]-other[RNA polymerase sigma-70 factor]-other["Fe2 -dicitrate sensor, membrane component"]-susC[PFAM TonB-dependent Receptor Plug]-susD[Pfam:SusD]-other[]-other[Domain of unknown function (DUF4974)]-susC[TonB dependent receptor]-susD[SusD family]-other[ASPIC and UnbV]-other[-]-other[ASPIC and UnbV]-other[FG-GAP repeat]-other[PAP2 superfamily]-sulfatase[Sul…
MR16-17_10500_MAG590	PUL9	unknown	susD-susC-GH141-GH51	susD[SusD family]-susC["TIGRFAM TonB-dependent outer membrane receptor, SusC RagA subfamily, signature region"]-GH141[Protein of unknown function (DUF1565)]-GH51[Alpha-L-arabinofuranosidase]
MR16-17_10500_MAG602	PUL1	unknown	GH115-other-other-other-other-other-GH32-susD-susC	GH115[COG NOG06097 non supervised orthologous group]-other[Protein of unknown function (DUF2442)]-other[Domain of unknown function (DUF4160)]-other[branched-chain-amino-acid transaminase]-other["Kinase, PfkB family"]-other["Transporter, major facilitator family protein"]-GH32[glycosyl hydrolase 32 family]-susD[COG NOG27574 non supervised orthologous group]-susC["TonB-linked outer membrane protein…
MR16-17_4000_MAG171	PUL4	unknown	susD-susC-GH141-GH51	susD[SusD family]-susC["TIGRFAM TonB-dependent outer membrane receptor, SusC RagA subfamily, signature region"]-GH141[Protein of unknown function (DUF1565)]-GH51[Alpha-L-arabinofuranosidase]
MR16-17_2000_MAG95	PUL12	unknown	GH43_34-GH2-GH88-PL42-susD-susC	GH43_34[Glycosyl hydrolases family 43]-GH2[beta-galactosidase]-GH88[PFAM Glycosyl Hydrolase Family 88]-PL42[BNR repeat-containing family member]-susD[Pfam:SusD]-susC[Outer membrane receptor]
MR16-17_10500_MAG602	PUL9	unknown	susC-susD-GH43_24-GH154-GH105-GH2-GH51	susC["TonB-linked outer membrane protein, SusC RagA family"]-susD[SusD family]-GH43_24[glycosyl hydrolase 43 family]-GH154[Uncharacterized protein conserved in bacteria (DUF2264)]-GH105[Glycosyl Hydrolase Family 88]-GH2[beta-galactosidase]-GH51[Carbohydrate binding domain]
20110526_Bin_128_1	PUL1	unknown	GH92-other-sulfatase-sulfatase-sulfatase-GH105-sulfatase-PL15-sulfatase-other-sulfatase-sulfatase-susC-susC-susD-GH105-other-other-other-GH109	GH92[Glycosyl hydrolase family 92]-other["Oxidoreductase family, C-terminal alpha/beta domain"]-sulfatase[Sulfatase]-sulfatase[Arylsulfatase]-sulfatase[PFAM sulfatase]-GH105[unsaturated chondroitin disaccharide hydrolase activity]-sulfatase[Sulfatase]-PL15[]-sulfatase[Sulfatase]-other[PhoD-like phosphatase]-sulfatase[Sulfatase]-sulfatase[PFAM sulfatase]-susC[PFAM TonB-dependent Receptor Plug]-sus…
MR16-17_10500_MAG590	PUL1	unknown	susC-susD-other-other-other-GH39-other-other-GH115	susC[CarboxypepD_reg-like domain]-susD[SusD family]-other[sodium solute symporter (SSF) (TC 2.A.21) family]-other[Glucuronate isomerase]-other[Enoyl-(Acyl carrier protein) reductase]-GH39[Glycosyl hydrolases family 39]-other[Pfam:Methyltransf_6]-other[Catalyzes the dehydration of D-mannonate]-GH115[Glycosyl hydrolase family 115]
MR16-17_10500_MAG590	PUL2	unknown	susC-susD-sulfatase-other-GH127-sulfatase-other-other-other-GH117-sulfatase-GH109	susC[TonB-dependent Receptor Plug]-susD[PFAM RagB SusD]-sulfatase[PFAM sulfatase]-other[H gluconate symporter and related]-GH127[Beta-L-arabinofuranosidase]-sulfatase[Sulfatase]-other[KR domain]-other[-]-other["helix_turn_helix, arabinose operon control protein"]-GH117[beta-fructofuranosidase]-sulfatase[Domain of unknown function (DUF4976)]-GH109["Oxidoreductase family, NAD-binding Rossmann fold"]
MR16-17_10500_MAG590	PUL3	unknown	PL33_1-susC-susD-GH97-sulfatase-susD-susC	PL33_1[Heparinase II/III-like protein]-susC[TonB dependent receptor]-susD[-]-GH97[Glycosyl-hydrolase 93 N-terminal]-sulfatase[Sulfatase]-susD[]-susC["TonB-linked outer membrane protein, SusC RagA family"]
MR16-17_10500_MAG602	PUL7	unknown	GH63-GH2-other-other-susD-susC	GH63[Glycoside hydrolase]-GH2[Beta-galactosidase beta-glucuronidase]-other["Psort location CytoplasmicMembrane, score"]-other[COG NOG18433 non supervised orthologous group]-susD[SusD family]-susC["TonB-linked outer membrane protein, SusC RagA family"]
MR16-17_4000_MAG171	PUL5	unknown	susC-susD-other-other-other-other-sulfatase-other-susC-susD-other-other-PL35-GH92-PL40-GH138-sulfatase-GH88	susC[TonB-dependent receptor plug]-susD[Pfam:SusD]-other["Psort location Cytoplasmic, score 8.96"]-other[GIY-YIG catalytic domain]-other["Sigma-70, region 4"]-other[RNA polymerase sigma-70 factor]-sulfatase[Arylsulfatase]-other["helix_turn_helix, arabinose operon control protein"]-susC[TonB dependent receptor]-susD[SusD family]-other[myo-inosose-2 dehydratase activity]-other[symporter activity]-P…
MR16-17_4000_MAG171	PUL7	unknown	PL35-other-GH67-other-other-CBM4-susD-susC	PL35[Heparinase II/III-like protein]-other[Catalyzes the dehydration of D-mannonate]-GH67[glycosyl hydrolase 67 family]-other[lacI family]-other[]-CBM4[transport]-susD[]-susC["TonB-linked outer membrane protein, SusC RagA family"]
MR16-17_4000_MAG185	PUL2	unknown	susC-other-other-susD-susC-other-other-other-susC-other-other-other-GH106-GH39	susC["TonB-linked outer membrane protein, SusC RagA family"]-other[ASPIC and UnbV]-other[ASPIC and UnbV]-susD[SusD family]-susC[TonB-dependent Receptor Plug Domain]-other[sodium solute symporter (SSF) (TC 2.A.21) family]-other[sodium solute symporter (SSF) (TC 2.A.21) family]-other[cheY-homologous receiver domain]-susC[TonB dependent receptor]-other["hydrolase, family 65, central catalytic"]-othe…
MR16-17_4000_MAG187	PUL5	unknown	susC-susD-other-other-sulfatase-sulfatase-sulfatase-GH117-GH141-sulfatase-other-GH116	susC[TonB-dependent Receptor Plug Domain]-susD[SusD family]-other[PFAM Aldehyde dehydrogenase]-other[Glutamine amidotransferase class-I]-sulfatase[Arylsulfatase]-sulfatase[Arylsulfatase]-sulfatase[Arylsulfatase]-GH117[Glycosyl hydrolases family 32 N-terminal domain]-GH141[Chitobiase/beta-hexosaminidase C-terminal domain]-sulfatase[Arylsulfatase]-other[-]-GH116[beta-glucosidase]
MR16-17_4000_MAG187	PUL7	unknown	susC-susD-sulfatase-GH136-GH136	susC["TonB-linked outer membrane protein, SusC RagA family"]-susD[PFAM RagB SusD]-sulfatase[Sulfatase]-GH136[]-GH136[Parallel beta-helix repeats]
MR16-17_4000_MAG187	PUL8	unknown	susC-susD-other-PL15-PL25-sulfatase-other-other-other-susC-susD-other-other-other-GH39-other-other-GH105-other-GH115	susC[TonB dependent receptor]-susD[Pfam:SusD]-other[-]-PL15[]-PL25[Sulfatase]-sulfatase[Arylsulfatase]-other[-]-other[-]-other["Transcriptional regulator, AraC family"]-susC[CarboxypepD_reg-like domain]-susD[SusD family]-other[sodium solute symporter (SSF) (TC 2.A.21) family]-other[Glucuronate isomerase]-other[Enoyl-(Acyl carrier protein) reductase]-GH39[Glycosyl hydrolases family 39]-other[Pfam:…
MR16-17_4000_MAG286	PUL1	unknown	GH3-GH95-susD-susC-susC	GH3[glycosyl hydrolase 3 family]-GH95["Pfam Glycosyl hydrolase family 65, N-terminal domain"]-susD[SusD family]-susC[Outer membrane receptor]-susC[CarboxypepD_reg-like domain]
MR16-17_9600_MAG525	PUL1	unknown	susC-susD-CBM4-other-other-GH67-other-PL35	susC["TonB-linked outer membrane protein, SusC RagA family"]-susD[]-CBM4[transport]-other[]-other[lacI family]-GH67[glycosyl hydrolase 67 family]-other[Catalyzes the dehydration of D-mannonate]-PL35[Heparinase II/III-like protein]
MR16-17_9600_MAG525	PUL6	unknown	GH88-sulfatase-GH138-PL40-GH92-PL35-other-other-susD-susC	GH88[PFAM Glycosyl Hydrolase Family 88]-sulfatase[Sulfatase]-GH138["Glycosyl hydrolase, family 20, catalytic domain"]-PL40[-]-GH92[Glycosyl hydrolase family 92]-PL35[Heparinase II/III-like protein]-other[symporter activity]-other[myo-inosose-2 dehydratase activity]-susD[SusD family]-susC[TonB dependent receptor]
TARA_PSE_MAG_00014	PUL4	unknown	GT28-other-other-other-other-other-other-susC-susC-susD-PL8_3-PL12_2-PL35	GT28[Cell wall formation]-other[MurCDEF family]-other[Cell division protein]-other[Cell division protein]-other[Essential cell division protein that forms a contractile ring structure (Z ring) at the future cell division site. The regulation of the ring assembly controls the timing and the location of cell division. One of the functions of the FtsZ ring is to recruit other cell division proteins …
TARA_PSE_MAG_00014	PUL7	unknown	susD-susC-other-other-other-other-GH79-other-GH3	susD[Pfam:SusD]-susC[TonB-dependent Receptor Plug]-other[iron ion homeostasis]-other[]-other[Enolase C-terminal domain-like]-other["helix_turn_helix, arabinose operon control protein"]-GH79["Glycosyl hydrolase family 79, N-terminal domain"]-other[PFAM blue (type 1) copper domain protein]-GH3[Glycosyl hydrolase family 3 C-terminal domain]
TARA_PSE_MAG_00098	PUL2	unknown	susC-other-other-other-susC-susD-PL42-GH88	susC[TonB-dependent receptor plug]-other[]-other[Outer membrane receptor]-other[]-susC[Outer membrane receptor]-susD[Pfam:SusD]-PL42[BNR repeat-containing family member]-GH88[PFAM Glycosyl Hydrolase Family 88]
MR16-17_9600_MAG525	PUL7	unknown	susC-susD-other-other-other-GH39-other-other-GH115	susC[CarboxypepD_reg-like domain]-susD[SusD family]-other[sodium solute symporter (SSF) (TC 2.A.21) family]-other[Glucuronate isomerase]-other[Enoyl-(Acyl carrier protein) reductase]-GH39[Glycosyl hydrolases family 39]-other[Pfam:Methyltransf_6]-other[Catalyzes the dehydration of D-mannonate]-GH115[Glycosyl hydrolase family 115]
MR16-17_2000_MAG95	PUL11	unknown	GH3-GH30_3-other-GH30_3-susD-susC	GH3[Fibronectin type III-like domain]-GH30_3[glycosyl hydrolase 30 family]-other[SusE outer membrane protein]-GH30_3[glycosyl hydrolase 30 family]-susD[SusD family]-susC[Outer membrane receptor]
MR16-17_4000_MAG286	PUL3	unknown	GH3-GH30_3-other-GH30_3-susD-susC	GH3[Fibronectin type III-like domain]-GH30_3[glycosyl hydrolase 30 family]-other[SusE outer membrane protein]-GH30_3[glycosyl hydrolase 30 family]-susD[SusD family]-susC[Outer membrane receptor]
TARA_PSE_MAG_00098	PUL5	xylan (GH10, GH43, GH51, GH115)	GH10-GH10-other-susD-other-susD-susC	GH10[Beta-xylanase]-GH10[Glycosyl hydrolase family 10]-other[Domain of unknown function (DUF1735)]-susD[SusD family]-other[TonB-dependent receptor]-susD[Pfam:SusD]-susC[TonB-dependent Receptor Plug Domain]
MR16-17_10500_MAG600	PUL6	xylan (GH10, GH43, GH51, GH115)	GH43_1-susC-susD-other-other-other-other-GH10-GH115-other-other-sulfatase-GH67	GH43_1[glycosyl hydrolase 43 family]-susC[TonB-dependent receptor plug]-susD[Starch-binding protein]-other[Carbamoyltransferase C-terminus]-other[-]-other[]-other[chaperone-mediated protein folding]-GH10["endo-1,4-beta-xylanase activity"]-GH115[Glycosyl hydrolase family 115]-other[glycosyl hydrolase 2 family]-other[Catalyzes the dehydration of D-mannonate]-sulfatase[Short-chain dehydrogenase redu…
MR16-17_10500_MAG602	PUL2	xylan (GH10, GH43, GH51, GH115)	GH43_10-GH95-GH43_10;GH43_29;CBM6-other-other-other-GH115-GH146-other-other-CE1-other-GH98-GH10-other-susD-susC-susD-susC	GH43_10[Alpha-L-arabinofuranosidase]-GH95[COG NOG04001 non supervised orthologous group]-GH43_10;GH43_29;CBM6[glycosyl hydrolase 43 family]-other[]-other[]-other[]-GH115[Glycosyl hydrolase family 115]-GH146[protein conserved in bacteria]-other[His Kinase A (phosphoacceptor) domain]-other[-]-CE1[Esterase PHB depolymerase]-other[]-GH98[Glycosyl hydrolase family 98]-GH10[]-other[Domain of unknown fu…
MR16-17_2000_MAG101	PUL1	xylan (GH10, GH43, GH51, GH115)	susC-other-other-other-other-GH43_1-susC-susD-other-other-other-other-GH10-GH115-other-other-sulfatase-GH67	susC[TonB-dependent receptor plug]-other[Pfam FecR protein]-other["Sigma-70, region 4"]-other[Fumarylacetoacetate (FAA) hydrolase family]-other[Aldehyde]-GH43_1[glycosyl hydrolase 43 family]-susC[TonB-dependent receptor plug]-susD[Starch-binding protein]-other[Carbamoyltransferase C-terminus]-other[-]-other[]-other[chaperone-mediated protein folding]-GH10["endo-1,4-beta-xylanase activity"]-GH115[…
MR16-17_2000_MAG95	PUL6	xylan (GH10, GH43, GH51, GH115)	GH97-CBM6;GH43_29-GH97-GH43_29;CBM6-GH43_12-CE1-CE1-CE1;CE6-GH3-GH95-susD-susC	GH97[Glycosyl-hydrolase 95 N-terminal]-CBM6;GH43_29[glycosyl hydrolase 43 family]-GH97[Glycosyl-hydrolase 97 N-terminal]-GH43_29;CBM6[glycosyl hydrolase 43 family]-GH43_12[glycosyl hydrolase 43 family]-CE1[Putative esterase]-CE1[Putative esterase]-CE1;CE6[esterase]-GH3[glycosyl hydrolase 3 family]-GH95["Pfam Glycosyl hydrolase family 65, N-terminal domain"]-susD[SusD family]-susC[Outer membrane r…
MR16-17_2000_MAG95	PUL8	xylan (GH10, GH43, GH51, GH115)	susC-susD-other-susD-other-GH10-GH10	susC[TonB-dependent Receptor Plug Domain]-susD[Pfam:SusD]-other[TonB-dependent receptor]-susD[SusD family]-other[Domain of unknown function (DUF1735)]-GH10[Glycosyl hydrolase family 10]-GH10[Beta-xylanase]
MR16-17_4000_MAG187	PUL6	xylan (GH10, GH43, GH51, GH115)	GH67-other-other-CE15-CBM4-susD-susC-GH10-GH10	GH67[glycosyl hydrolase 67 family]-other[lacI family]-other[Serine dehydratase alpha chain]-CE15[CE15]-CBM4[]-susD[]-susC["TonB-linked outer membrane protein, SusC RagA family"]-GH10[Glycosyl hydrolase family 10]-GH10[Glycosyl hydrolase family 10]
MR16-17_9600_MAG522	PUL2	xylan (GH10, GH43, GH51, GH115)	susC-susD-GH43_10-GH43_12-GH115-GH10	susC[TonB-dependent receptor]-susD[SusD family]-GH43_10[glycosyl hydrolase 43 family]-GH43_12[glycosyl hydrolase 43 family]-GH115[Glycosyl hydrolase family 115]-GH10[Glycosyl hydrolase family 10]
MR16-17_9600_MAG524	PUL5	xylan (GH10, GH43, GH51, GH115)	susD-susC-other-other-other-other-other-GH43_1-susC-susD-other-other-other-other-GH10-GH115-other-other-sulfatase-GH67	susD[Starch-binding associating with outer membrane]-susC[TonB-dependent receptor plug]-other[Pfam FecR protein]-other["Sigma-70, region 4"]-other[Fumarylacetoacetate (FAA) hydrolase family]-other[Aldehyde]-other[]-GH43_1[glycosyl hydrolase 43 family]-susC[TonB-dependent receptor plug]-susD[Starch-binding protein]-other[Carbamoyltransferase C-terminus]-other[-]-other[]-other[chaperone-mediated pr…
MR16-17_10500_MAG602	PUL13	xyloglucan (GH31)	susC-susD-GH8;GH43_2-other-GH43_7-GH31-GH3	susC["TonB-linked outer membrane protein, SusC RagA family"]-susD[Pfam:SusD]-GH8;GH43_2[glycosyl hydrolase 43 family]-other[glycosyl hydrolase 43 family]-GH43_7[glycosyl hydrolase 43 family]-GH31[glycosyl hydrolase 31 family]-GH3[Glycosyl hydrolase family 3]
MR16-17_9600_MAG522	PUL4	xyloglucan (GH31)	GH29-GH3-GH3-GH97-GH31-GH2-other-susD-susC-other-other-other-other-other-other-GT51	GH29[Pfam Alpha-L-fucosidase]-GH3[glycosyl hydrolase 3 family]-GH3[Glycosyl hydrolase family 3]-GH97[Glycosyl-hydrolase 97 N-terminal]-GH31[glycosyl hydrolase 31 family]-GH2[glycosyl hydrolase 2 family]-other[-]-susD[SusD family]-susC[TonB-dependent receptor plug]-other[Catalyzes the interconversion of D-xylose to D-xylulose]-other["Pfam FGGY family of carbohydrate kinases, N-terminal domain"]-ot…
MR16-17_9600_MAG532	PUL2	xyloglucan (GH31)	GH3-susD-susC-GH31	GH3[glycosyl hydrolase 2 family]-susD[PFAM SusD family]-susC[TonB-dependent receptor plug]-GH31[glycosyl hydrolase 31 family]
MR16-17_9600_MAG542	PUL1	xyloglucan (GH31)	GH95-GH31-GH2-GH5_4-other-susD-susC	GH95[Glycosyl hydrolase family 95]-GH31[glycosyl hydrolase 31 family]-GH2[glycosyl hydrolase 2 family]-GH5_4[Cellulase]-other[-]-susD[Pfam:SusD]-susC[TonB-dependent receptor]
20100408_Bin_85_1	PUL1	α-1,4-glucan (GH13)	GH13_10-other-other-susD-susC-other-other-other-GH65-GH13-CE1-GH31-GH13-GH13_19	GH13_10[alpha-amylase]-other[SusE outer membrane protein]-other[Outer membrane protein SusF_SusE]-susD[SusD family]-susC[TonB dependent receptor]-other[helix_turn _helix lactose operon repressor]-other[major facilitator]-other[beta-phosphoglucomutase]-GH65[Glycosyl hydrolase family 65]-GH13[glycosyl hydrolase 13 family]-CE1[Putative esterase]-GH31[Glycosyl hydrolases family 31]-GH13[alpha-amylase…
20100504_Bin_100	PUL1	α-1,4-glucan (GH13)	susC-susD-other-other-other-other-other-GH13_31-other-other-GH37-GH13-other-other-GH13_18	susC[Outer membrane receptor]-susD[SusD family]-other[PFAM ASPIC and UnbV]-other[-]-other[ASPIC and UnbV]-other[ASPIC and UnbV]-other[PAP2 superfamily]-GH13_31[alpha-amylase]-other[MFS/sugar transport protein]-other[MFS transporter]-GH37[Trehalase]-GH13[alpha-amylase]-other[Major Facilitator Superfamily]-other["Sugar kinases, ribokinase family"]-GH13_18[alpha-amylase]
20100504_Bin_97_1	PUL1	α-1,4-glucan (GH13)	GH13-other-susD-susC-other-other-other-GH65-GH13-CE1	GH13[alpha-amylase]-other[SusE outer membrane protein]-susD[SusD family]-susC[TonB-dependent receptor plug]-other[transcriptional regulator]-other[MFS/sugar transport protein]-other[beta-phosphoglucomutase]-GH65["hydrolase, family 65, central catalytic"]-GH13[glycosyl hydrolase 13 family]-CE1[Putative esterase]
20100518_Bin_70_1	PUL1	α-1,4-glucan (GH13)	susC-other-other-GH13-other-other-susD-susC-GH13	susC[]-other[Glucose / Sorbosone dehydrogenase]-other[]-GH13[alpha-amylase]-other[]-other[]-susD[lipopolysaccharide metabolic process]-susC[Outer membrane receptor]-GH13[glycosyl hydrolase 13 family]
20100518_Bin_89_1	PUL1	α-1,4-glucan (GH13)	CE1-other-GH13-other-other-GH13-GH13-GH65-other-other-other-other-other-GH13_10-other-other-susC-susD	CE1[Putative esterase]-other[]-GH13[glycosyl hydrolase 13 family]-other[Major facilitator transporter]-other[GPI family]-GH13["Maltogenic Amylase, C-terminal domain"]-GH13[glycosyl hydrolase 13 family]-GH65[phosphorylase]-other[Haloacid dehalogenase superfamily]-other[methylglyoxal synthase]-other[N-acetylglucosamine kinase]-other["Catalyzes the phosphorylation of D-fructose 6-phosphate to fructo…
20110526_Bin_128_1	PUL2	α-1,4-glucan (GH13)	GH13-GH65-other-other-other-susC-susD-other-other-GH43_12	GH13[glycosyl hydrolase 13 family]-GH65["hydrolase, family 65, central catalytic"]-other[beta-phosphoglucomutase]-other[major facilitator]-other[transcriptional regulator]-susC["TonB-linked outer membrane protein, SusC RagA family"]-susD[]-other[]-other[]-GH43_12[glycosyl hydrolase 43 family]
20110526_Bin_57_2	PUL1	α-1,4-glucan (GH13)	susC-other-other-GH13-other-other-susD-susC-GH13_10-other-other-other-other-other-other-GH65	susC[]-other[Glucose / Sorbosone dehydrogenase]-other[]-GH13[alpha-amylase]-other[]-other[]-susD[lipopolysaccharide metabolic process]-susC[Outer membrane receptor]-GH13_10[glycosyl hydrolase 13 family]-other[]-other[DNA mismatch repair protein MutT]-other["Catalyzes the phosphorylation of D-fructose 6-phosphate to fructose 1,6-bisphosphate by ATP, the first committing step of glycolysis"]-other[…
MR16-17_10500_MAG602	PUL10	α-1,4-glucan (GH13)	susC-susD-other-peptidase-other-other-GH97-GH13_36	susC["TonB-linked outer membrane protein, SusC RagA family"]-susD[COG NOG25454 non supervised orthologous group]-other[]-peptidase[Peptidase C10 family]-other[Psort location]-other[]-GH97[alpha-glucosidase]-GH13_36[alpha-amylase]
MR16-17_2000_MAG89	PUL4	α-1,4-glucan (GH13)	GH147-other-GH13_7-other-susD-susC-other-other-other-GH65-GH13-GH13	GH147[glycosyl hydrolase 5 (cellulase A) family]-other[Catalyzes the reduction of ribonucleotides to deoxyribonucleotides. May function to provide a pool of deoxyribonucleotide precursors for DNA repair during oxygen limitation and or for immediate growth after restoration of oxygen]-GH13_7[alpha-amylase]-other[Outer membrane protein SusF_SusE]-susD[SusD family]-susC[TonB-dependent receptor plug]…
MR16-17_4000_MAG309	PUL1	α-1,4-glucan (GH13)	susC-susD-other-GH13_7-GH13	susC[TonB dependent receptor]-susD[SusD family]-other[Outer membrane protein SusF_SusE]-GH13_7[Domain of unknown function (DUF1939)]-GH13["Cyclomaltodextrinase, N-terminal"]
MR16-17_9600_MAG511	PUL1	α-1,4-glucan (GH13)	GH13_10-other-susD-susC-other-other-other-GH65-GH97-GH13-GH13-other-other-other-GT2_Glyco_tranf_2_3-GT2-other-other-GH113	GH13_10[alpha-amylase]-other[SusE outer membrane protein]-susD[SusD family]-susC[TonB-dependent receptor plug]-other[transcriptional regulator]-other[major facilitator]-other[beta-phosphoglucomutase]-GH65["hydrolase, family 65, central catalytic"]-GH97[Alpha-glucosidase]-GH13[glycosyl hydrolase 13 family]-GH13[alpha-amylase]-other[PFAM Amino acid permease]-other[-]-other[methyltransferase]-GT2_Gl…
MR16-17_9600_MAG522	PUL11	α-1,4-glucan (GH13)	GH13_10-other-susD-susC-other-other-other-GH65-GH97-GH13-GH13	GH13_10[glycosyl hydrolase 13 family]-other[SusE outer membrane protein]-susD[SusD family]-susC[Outer membrane receptor]-other[transcriptional regulator]-other[major facilitator]-other[beta-phosphoglucomutase]-GH65[Maltose phosphorylase]-GH97[Alpha-glucosidase]-GH13[glycosyl hydrolase 13 family]-GH13[alpha-amylase]
MR16-17_9600_MAG522	PUL12	α-1,4-glucan (GH13)	GH97-GH13-other-susD-susC	GH97[Alpha-glucosidase]-GH13[alpha-amylase]-other[SusE outer membrane protein]-susD[PFAM SusD family]-susC[Outer membrane receptor]
MR16-17_9600_MAG532	PUL1	α-1,4-glucan (GH13)	GH13_7-other-susD-susC-other-other-other-GH65	GH13_7[alpha-amylase]-other[Outer membrane protein SusF_SusE]-susD[SusD family]-susC[Outer membrane receptor]-other[transcriptional regulator]-other[major facilitator]-other[beta-phosphoglucomutase]-GH65["hydrolase, family 65, central catalytic"]
TARA_PON_MAG_00019	PUL1	α-1,4-glucan (GH13)	susD-susC-GH65-GH13_20-GH13_38	susD[Pfam:SusD]-susC[Outer membrane receptor]-GH65["hydrolase, family 65, central catalytic"]-GH13_20[glycosyl hydrolase 13 family]-GH13_38[alpha-amylase]
TARA_PSE_MAG_00009	PUL2	α-1,4-glucan (GH13)	GH13-other-GH13-GH13-other-GH65-other-other-other-other-other-CE1-susC-susD	GH13[glycosyl hydrolase 13 family]-other[Major facilitator transporter]-GH13["Maltogenic Amylase, C-terminal domain"]-GH13[alpha-amylase]-other[Sulfatase-modifying factor enzyme 1]-GH65["hydrolase, family 65, central catalytic"]-other[Haloacid dehalogenase superfamily]-other[PFAM BadF BadG BcrA BcrD ATPase family]-other["Glyceraldehyde 3-phosphate dehydrogenase, NAD binding domain"]-other["Cataly…
TARA_PSE_MAG_00053	PUL1	α-1,4-glucan (GH13)	susC-other-other-other-GH13-GH13-GH65-other-other-other-other-other-susC-susD	susC[TonB-dependent Receptor Plug Domain]-other[]-other[Domain of unknown function (DUF4399)]-other[Biotin-requiring enzyme]-GH13["Maltogenic Amylase, C-terminal domain"]-GH13[alpha-amylase]-GH65[phosphorylase]-other[beta-phosphoglucomutase]-other[N-acetylglucosamine kinase]-other[glyceraldehyde-3-phosphate dehydrogenase family]-other["Catalyzes the phosphorylation of D-fructose 6-phosphate to fr…
TARA_PSE_MAG_00083	PUL2	α-1,4-glucan (GH13)	susC-susD-other-GH13_10-GH13_7	susC[Outer membrane receptor]-susD[SusD family]-other[SusE outer membrane protein]-GH13_10[glycosyl hydrolase 13 family]-GH13_7[alpha-amylase]
TARA_PSE_MAG_00098	PUL1	α-1,4-glucan (GH13)	GH13_7-other-susD-susC-other-other-other-GH65-GH97	GH13_7[alpha-amylase]-other[Outer membrane protein SusF_SusE]-susD[SusD family]-susC[Outer membrane receptor]-other[transcriptional regulator]-other[major facilitator]-other[beta-phosphoglucomutase]-GH65["hydrolase, family 65, central catalytic"]-GH97[Alpha-glucosidase]
20100408_Bin_71	PUL1	α-mannan (GH92)	GH92-GH92-sulfatase-GH99-susD-susC-susC	GH92[Glycosyl hydrolase family 92]-GH92[Glycosyl hydrolase family 92]-sulfatase[glycosyl hydrolase 43 family]-GH99[-]-susD[Starch-binding associating with outer membrane]-susC[TonB-dependent receptor plug]-susC[TonB-dependent receptor]
20100504_Bin_97_1	PUL3	α-mannan (GH92)	GH92-other-GH92-GH92-GH163-other-GH125-susC-susD-other-sulfatase-GH20-other-other-CE2	GH92["Alpha-1,2-mannosidase"]-other[asparaginase]-GH92["Alpha-1,2-mannosidase"]-GH92["Alpha-1,2-mannosidase"]-GH163[Domain of unknown function (DUF4838)]-other[Endonuclease Exonuclease phosphatase]-GH125[Pfam:DUF1237]-susC[TonB-dependent receptor plug]-susD[Starch-binding associating with outer membrane]-other[ASPIC and UnbV]-sulfatase[Glucosamine-6-phosphate isomerases/6-phosphogluconolactonase]…
20110428_Bin_94_1	PUL2	α-mannan (GH92)	GH92-other-GH92-sulfatase-sulfatase-sulfatase-sulfatase-sulfatase-susC-susD-other-sulfatase-GH43_2-sulfatase-sulfatase-sulfatase-other-GH43_2-GH92	GH92[PFAM Glycosyl Hydrolase]-other["Converts alpha-N-acetylneuranimic acid (Neu5Ac) to the beta-anomer, accelerating the equilibrium between the alpha- and beta-anomers. Probably facilitates sialidase-negative bacteria to compete sucessfully for limited amounts of extracellular Neu5Ac, which is likely taken up in the beta-anomer. In addition, the rapid removal of sialic acid from solution might …
20120510_Bin_76_1	PUL2	α-mannan (GH92)	GH3-GH92-GH92-GH92-other-other-susD-susC	GH3[Fibronectin type III-like domain]-GH92["Alpha-1,2-mannosidase"]-GH92[Glycosyl hydrolase family 92]-GH92[PFAM Glycosyl Hydrolase]-other[]-other[]-susD[non supervised orthologous group]-susC["TonB-linked outer membrane protein, SusC RagA family"]
MR16-17_10500_MAG600	PUL2	α-mannan (GH92)	GH92-other-other-GH76-other-susD-susC-other-other-GH2-GH92	GH92[PFAM Glycosyl hydrolase family 92]-other["Transporter, major facilitator family protein"]-other[ROK family]-GH76[Glycosyl hydrolase family 76]-other[SusE outer membrane protein]-susD[SusD family]-susC[TonB-dependent receptor plug]-other[mannose-6-phosphate isomerase]-other[UTRA]-GH2[glycosyl hydrolase 2 family]-GH92[Glycosyl hydrolase family 92]
MR16-17_2000_MAG101	PUL5	α-mannan (GH92)	GH92-GH2-other-other-susC-susD-other-GH76	GH92[Glycosyl hydrolase family 92]-GH2[glycosyl hydrolase 2 family]-other[UTRA]-other[mannose-6-phosphate isomerase]-susC[TonB-dependent receptor plug]-susD[SusD family]-other[SusE outer membrane protein]-GH76[Glycosyl hydrolase family 76]
MR16-17_2000_MAG101	PUL6	α-mannan (GH92)	susC-susD-other-GH92-other-other-other-other-AA3-GH109	susC[TonB-dependent receptor plug]-susD[Pfam:SusD]-other[DUF218 domain]-GH92[hydrolase family 92]-other[PFAM metallophosphoesterase]-other[thiolester hydrolase activity]-other[]-other[sequence-specific DNA binding]-AA3[FAD dependent oxidoreductase]-GH109[Oxidoreductase domain protein]
MR16-17_9600_MAG524	PUL3	α-mannan (GH92)	GH92-other-other-GH76-other-susD-susC-other-other-GH2-GH92	GH92[PFAM Glycosyl hydrolase family 92]-other["Transporter, major facilitator family protein"]-other[ROK family]-GH76[Glycosyl hydrolase family 76]-other[SusE outer membrane protein]-susD[SusD family]-susC[TonB-dependent receptor plug]-other[mannose-6-phosphate isomerase]-other[UTRA]-GH2[glycosyl hydrolase 2 family]-GH92[Glycosyl hydrolase family 92]
TARA_PSE_MAG_00014	PUL13	α-mannan (GH92)	susC-other-other-other-other-susC-susD-other-sulfatase-GH92-GH31-other-other-CE19	susC[TonB dependent receptor]-other[Starch-binding associating with outer membrane]-other["Repeat domain in Vibrio, Colwellia, Bradyrhizobium and Shewanella"]-other[]-other[PKD domain]-susC[CarboxypepD_reg-like domain]-susD[Susd and RagB outer membrane lipoprotein]-other["Neutral/alkaline non-lysosomal ceramidase, N-terminal"]-sulfatase[Carboxylesterase family]-GH92[Glycosyl hydrolase family 92]-…
MR16-17_10500_MAG586	PUL1	β-1,2-glucan (GH144)	CBM32;GH43_28-other-GH3-CE1-GH144-GH144-other-susD-susC	CBM32;GH43_28[F5 8 type C domain]-other[esterase lipase]-GH3[glycosyl hydrolase 3 family]-CE1[Phospholipase]-GH144[protein conserved in bacteria]-GH144[protein conserved in bacteria]-other[Concanavalin A-like lectin/glucanases superfamily]-susD[SusD family]-susC[TonB-dependent receptor plug]
MR16-17_10500_MAG590	PUL7	β-1,2-glucan (GH144)	GH144-GH144-other-susD-susC	GH144[protein conserved in bacteria]-GH144[protein conserved in bacteria]-other[Concanavalin A-like lectin/glucanases superfamily]-susD[SusD family]-susC[CarboxypepD_reg-like domain]
MR16-17_10500_MAG600	PUL5	β-1,2-glucan (GH144)	GH3-CE1-GH144-GH144-other-susD-susC	GH3[glycosyl hydrolase 3 family]-CE1[Phospholipase]-GH144[protein conserved in bacteria]-GH144[protein conserved in bacteria]-other[Concanavalin A-like lectin/glucanases superfamily]-susD[SusD family]-susC[TonB-dependent receptor plug]
MR16-17_2000_MAG101	PUL3	β-1,2-glucan (GH144)	susC-susD-other-GH144-GH144-CE1-GH3	susC[TonB-dependent receptor plug]-susD[SusD family]-other[Concanavalin A-like lectin/glucanases superfamily]-GH144[protein conserved in bacteria]-GH144[protein conserved in bacteria]-CE1[Phospholipase]-GH3[glycosyl hydrolase 3 family]
MR16-17_2000_MAG89	PUL5	β-1,2-glucan (GH144)	CBM57;GH2-GH3-CBM32;GH43_28-CE1-other-GH144-GH144-other-susD-susC	CBM57;GH2[glycosyl hydrolase 2 family]-GH3[glycosyl hydrolase 3 family]-CBM32;GH43_28[F5 8 type C domain]-CE1[Phospholipase]-other[Ser Thr phosphatase family protein]-GH144[protein conserved in bacteria]-GH144[Putative glucoamylase]-other[Concanavalin A-like lectin/glucanases superfamily]-susD[SusD family]-susC[TonB-dependent receptor plug]
MR16-17_4000_MAG187	PUL11	β-1,2-glucan (GH144)	GH144-GH144-other-susD-susC	GH144[Putative glucoamylase]-GH144[protein conserved in bacteria]-other[Concanavalin A-like lectin/glucanases superfamily]-susD[SusD family]-susC[CarboxypepD_reg-like domain]
MR16-17_4000_MAG243	PUL1	β-1,2-glucan (GH144)	susC-susD-other-GH144-GH144	susC[TonB-dependent receptor plug]-susD[SusD family]-other[Concanavalin A-like lectin/glucanases superfamily]-GH144[Putative glucoamylase]-GH144[protein conserved in bacteria]
MR16-17_4000_MAG292	PUL2	β-1,2-glucan (GH144)	GH3-CE1-GH144-GH144-other-susD-susC	GH3[glycosyl hydrolase 3 family]-CE1[Phospholipase]-GH144[protein conserved in bacteria]-GH144[protein conserved in bacteria]-other[Concanavalin A-like lectin/glucanases superfamily]-susD[SusD family]-susC[TonB-dependent receptor plug]
MR16-17_4000_MAG293	PUL1	β-1,2-glucan (GH144)	CBM32;GH43_28-sulfatase-GH3-CE1-GH144-GH144-other-susD-susC	CBM32;GH43_28[F5 8 type C domain]-sulfatase[Domain of unknown function (DUF4976)]-GH3[glycosyl hydrolase 3 family]-CE1[Phospholipase]-GH144[protein conserved in bacteria]-GH144[protein conserved in bacteria]-other[Concanavalin A-like lectin/glucanases superfamily]-susD[SusD family]-susC[TonB-dependent receptor plug]
MR16-17_8000_MAG402	PUL4	β-1,2-glucan (GH144)	susC-susD-GH144-GH144-CE1-GH3	susC[TonB-dependent Receptor Plug Domain]-susD[SusD family]-GH144[Putative glucoamylase]-GH144[Putative glucoamylase]-CE1[Phospholipase/Carboxylesterase]-GH3[Fibronectin type III-like domain]
MR16-17_8000_MAG440	PUL2	β-1,2-glucan (GH144)	susC-susD-other-GH144-GH144-CE1-GH3	susC[TonB-dependent receptor plug]-susD[SusD family]-other[Concanavalin A-like lectin/glucanases superfamily]-GH144[protein conserved in bacteria]-GH144[protein conserved in bacteria]-CE1[Phospholipase]-GH3[glycosyl hydrolase 3 family]
MR16-17_9600_MAG511	PUL2	β-1,2-glucan (GH144)	susC-susD-other-GH144-GH144-CE1-GH3-other-sulfatase-CBM32;GH43_28	susC[TonB-dependent receptor plug]-susD[SusD family]-other[Concanavalin A-like lectin/glucanases superfamily]-GH144[protein conserved in bacteria]-GH144[protein conserved in bacteria]-CE1[Phospholipase]-GH3[glycosyl hydrolase 3 family]-other[esterase lipase]-sulfatase[Domain of unknown function (DUF4976)]-CBM32;GH43_28[F5 8 type C domain]
MR16-17_9600_MAG524	PUL1	β-1,2-glucan (GH144)	susC-susD-other-GH144-GH144-CE1-GH3	susC[TonB-dependent receptor plug]-susD[SusD family]-other[Concanavalin A-like lectin/glucanases superfamily]-GH144[protein conserved in bacteria]-GH144[protein conserved in bacteria]-CE1[Phospholipase]-GH3[glycosyl hydrolase 3 family]
MR16-17_9600_MAG525	PUL5	β-1,2-glucan (GH144)	GH144-GH144-other-susD-susC	GH144[protein conserved in bacteria]-GH144[protein conserved in bacteria]-other[Concanavalin A-like lectin/glucanases superfamily]-susD[SusD family]-susC[CarboxypepD_reg-like domain]
MR16-17_9600_MAG532	PUL3	β-1,2-glucan (GH144)	CBM57;GH2-GH3-sulfatase-CE1-GH144-susD-susC	CBM57;GH2[glycosyl hydrolase 2 family]-GH3[glycosyl hydrolase 3 family]-sulfatase[Arylsulfatase]-CE1[Phospholipase]-GH144[protein conserved in bacteria]-susD[Ragb susd]-susC[TonB-dependent receptor plug]
TARA_PSE_MAG_00001	PUL1	β-1,2-glucan (GH144)	GH3-GH144-other-susD-susC-GH144	GH3[glycosyl hydrolase 3 family]-GH144[protein conserved in bacteria]-other[]-susD[PFAM RagB SusD domain protein]-susC[TonB-dependent receptor]-GH144[protein conserved in bacteria]
TARA_PSE_MAG_00005	PUL2	β-1,2-glucan (GH144)	susC-susD-other-GH144-GH144-CE1-GH3-GH97-CBM32;GH43_28-other-other-other-other-other-susC	susC[TonB-dependent receptor plug]-susD[SusD family]-other[Concanavalin A-like lectin/glucanases superfamily]-GH144[protein conserved in bacteria]-GH144[protein conserved in bacteria]-CE1[Phospholipase]-GH3[glycosyl hydrolase 3 family]-GH97[Alpha-glucosidase]-CBM32;GH43_28[F5 8 type C domain]-other[zinc metalloprotease]-other[protein SCO1 SenC PrrC involved in biogenesis of respiratory and photos…
TARA_PSE_MAG_00013	PUL1	β-1,2-glucan (GH144)	CBM32;GH43_28-sulfatase-other-CBM57;GH2-GH3-CE1-GH144-GH144-other-susD-susC	CBM32;GH43_28[F5 8 type C domain]-sulfatase[Arylsulfatase]-other[esterase lipase]-CBM57;GH2[glycosyl hydrolase 2 family]-GH3[glycosyl hydrolase 3 family]-CE1[Phospholipase]-GH144[protein conserved in bacteria]-GH144[protein conserved in bacteria]-other[Concanavalin A-like lectin/glucanases superfamily]-susD[SusD family]-susC[TonB-dependent receptor]
TARA_PSE_MAG_00014	PUL11	β-1,2-glucan (GH144)	GH3-CBM32;GH43_28-GH144-GH144-other-susD-susC	GH3[glycosyl hydrolase 3 family]-CBM32;GH43_28[Glycosyl hydrolases family 43]-GH144[protein conserved in bacteria]-GH144[protein conserved in bacteria]-other[Concanavalin A-like lectin/glucanases superfamily]-susD[SusD family]-susC[CarboxypepD_reg-like domain]
TARA_PSE_MAG_00018	PUL1	β-1,2-glucan (GH144)	CBM32;GH43_28-other-other-GH3-CE1-GH144-GH144-other-susD-susC	CBM32;GH43_28[PFAM coagulation factor 5 8 type]-other[Sulfite exporter TauE/SafE]-other[PFAM sulfatase]-GH3[glycosyl hydrolase 3 family]-CE1[Phospholipase/Carboxylesterase]-GH144[protein conserved in bacteria]-GH144[protein conserved in bacteria]-other[Concanavalin A-like lectin/glucanases superfamily]-susD[SusD family]-susC[TonB-dependent receptor]
TARA_PSE_MAG_00083	PUL1	β-1,2-glucan (GH144)	GH144-CE1-GH144-susD-susC	GH144[protein conserved in bacteria]-CE1[Phospholipase]-GH144[protein conserved in bacteria]-susD[Ragb susd]-susC[Outer membrane receptor]
20110428_Bin_119	PUL1	β-1,4-glucan/cellulose (GH5)	susC-susD-other-other-GH5_46;CBM6-CE1-GH30_1-other-other-susC	susC[TonB-dependent receptor plug]-susD[Pfam:SusD]-other[Pkd domain containing protein]-other[ASPIC and UnbV]-GH5_46;CBM6[glycosyl hydrolase 5 (cellulase A) family]-CE1[xylan catabolic process]-GH30_1[glycosyl hydrolase 30 family]-other[Arginyl-tRNA synthetase]-other["Catalyzes a two-step reaction, first charging a glutamine molecule by linking its carboxyl group to the alpha-phosphate of ATP, fo…
20120510_Bin_76_1	PUL1	β-1,4-glucan/cellulose (GH5)	CE1-peptidase-other-GH30_1-CBM6;GH5_46-other-susD-susC	CE1[Phospholipase]-peptidase[metallopeptidase activity]-other[]-GH30_1[glycosyl hydrolase 30 family]-CBM6;GH5_46[Cellulase]-other[Domain of unknown function (DUF4959)]-susD[SusD family]-susC[TonB-dependent Receptor Plug Domain]
MR16-17_10500_MAG602	PUL11	β-1,4-glucan/cellulose (GH5)	susD-susC-GH5_4-other-peptidase-other-other-GH30_3-susD-susC	susD[Susd and RagB outer membrane lipoprotein]-susC["TonB-linked outer membrane protein, SusC RagA family"]-GH5_4[glycosyl hydrolase 5 (cellulase A) family]-other[ATPase histidine kinase DNA gyrase B HSP90 domain protein]-peptidase[metalloprotease]-other[Psort location]-other[Domain of unknown function (DUF5121)]-GH30_3[glycosyl hydrolase 30 family]-susD[SusD family]-susC["TonB-linked outer membr…
MR16-17_10500_MAG602	PUL6	β-1,4-glucan/cellulose (GH5)	susC-susD-other-other-GH5_4-GH5_4-GH5_7	susC["TonB-linked outer membrane protein, SusC RagA family"]-susD[SusD family]-other[-]-other[-]-GH5_4[glycosyl hydrolase 5 (cellulase A) family]-GH5_4[glycosyl hydrolase 5 (cellulase A) family]-GH5_7[glycosyl hydrolase 5 (cellulase A) family]
MR16-17_10500_MAG617	PUL1	β-1,4-glucan/cellulose (GH5)	susC-susD-other-CBM6;GH5_46-GH30_3	susC[PFAM TonB-dependent Receptor Plug]-susD[PFAM RagB SusD domain protein]-other[]-CBM6;GH5_46[glycosyl hydrolase 5 (cellulase A) family]-GH30_3[glycosyl hydrolase 30 family]
MR16-17_9600_MAG522	PUL13	β-1,4-glucan/cellulose (GH5)	CBM6-other-susC-susD-GH2-GH5_4-GH3	CBM6[Repeats in polycystic kidney disease 1 (PKD1) and other proteins]-other["Signal transduction histidine kinase, subgroup 1, dimerisation phosphoacceptor domain"]-susC[Outer membrane receptor]-susD[Pfam:SusD]-GH2[glycosyl hydrolase 2 family]-GH5_4[Cellulase]-GH3[PFAM Glycosyl hydrolase family 3 C terminal domain]
MR16-17_9600_MAG522	PUL15	β-1,4-glucan/cellulose (GH5)	susC-susD-GH30_1-GH5_46-GH2-GH2-GH88-PL38-susD-susC-other-PL29	susC[TonB-dependent receptor]-susD[PFAM RagB SusD domain protein]-GH30_1[glycosyl hydrolase 30 family]-GH5_46[glycosyl hydrolase 5 (cellulase A) family]-GH2[glycosyl hydrolase 2 family]-GH2[glycosyl hydrolase 2 family]-GH88[Glycosyl Hydrolase Family 88]-PL38[Alginate lyase]-susD[Starch-binding associating with outer membrane]-susC[Outer membrane receptor]-other[Histidine kinase]-PL29[glycosyl hyd…
MR16-17_9600_MAG522	PUL8	β-1,4-glucan/cellulose (GH5)	GH39-GH5_4-other-other-other-other-other-other-susC-susD-GH30_3-other-GH30_3-other-GH3	GH39[Glycosyl hydrolases family 39]-GH5_4[glycosyl hydrolase 5 (cellulase A) family]-other["PFAM helix-turn-helix- domain containing protein, AraC type"]-other[-]-other[single-stranded-DNA-specific exonuclease RecJ]-other[redox protein regulator of disulfide bond formation]-other[]-other[Y_Y_Y domain]-susC[Outer membrane receptor]-susD[SusD family]-GH30_3[glycosyl hydrolase 30 family]-other[SusE …
MR16-17_8000_MAG402	PUL3	β-galactan (GH2)	GH2-GH53-other-susD-susC-other-GH147	GH2[glycosyl hydrolase 2 family]-GH53["Arabinogalactan endo-beta-1,4-galactanase"]-other[SusE outer membrane protein]-susD[SusD family]-susC[TonB-dependent receptor plug]-other["Histidine kinase-, DNA gyrase B-, and HSP90-like ATPase"]-GH147[??-galactosidase]
MR16-17_9600_MAG522	PUL14	β-galactan (GH2)	CBM13-susC-susD-GH30_4-CBM13;GH5_5-GH2-GH2-GH43_17-GH43_19;GH43_34-GH2	CBM13[]-susC[TonB-dependent Receptor Plug]-susD[SusD family]-GH30_4[O-Glycosyl hydrolase family 30]-CBM13;GH5_5[Ricin-type beta-trefoil]-GH2[Beta-galactosidase]-GH2[beta-galactosidase]-GH43_17[glycosyl hydrolase 43 family]-GH43_19;GH43_34[glycosyl hydrolase 43 family]-GH2[Beta-galactosidase]
MR16-17_10500_MAG602	PUL5	β-galactan (GH2)	GH2-other-other-GH2-GH106-other-GH2-other-other-other-susC-susD	GH2[beta-galactosidase]-other[]-other[ATPase domain predominantly from Archaea]-GH2[beta-galactosidase]-GH106["Glycosyl hydrolase family 2, sugar binding domain protein"]-other[COG NOG04984 non supervised orthologous group]-GH2[glycosyl hydrolase 2 family]-other[ATPase histidine kinase DNA gyrase B HSP90 domain protein]-other[Xylose isomerase-like TIM barrel]-other[]-susC["TonB-linked outer membr…
MR16-17_10500_MAG602	PUL12	β-mannan (GH26, GH130)	GH5_4;GH26-other-other-other-susD-susC-other-CE7-GH26-GH130	GH5_4;GH26[glycosyl hydrolase 26 family]-other[]-other[-]-other[-]-susD[SusD family]-susC["TonB-linked outer membrane protein, SusC RagA family"]-other[]-CE7[Acetyl xylan esterase]-GH26[glycosyl hydrolase 26 family]-GH130[Converts 4-O-beta-D-mannopyranosyl-D-glucopyranose (Man- Glc) to mannose 1-phosphate (Man1P) and glucose]
MR16-17_2000_MAG89	PUL2	β-mannan (GH26, GH130)	GH130-other-GH26-other-sulfatase-other-other-GH109-susD-susC-AA3	GH130[Converts 4-O-beta-D-mannopyranosyl-D-glucopyranose (Man- Glc) to mannose 1-phosphate (Man1P) and glucose]-other[sodium solute symporter (SSF) (TC 2.A.21) family]-GH26[glycosyl hydrolase 26 family]-other["helix_turn_helix, arabinose operon control protein"]-sulfatase[Domain of Unknown Function (DUF1080)]-other[Domain of Unknown Function (DUF1080)]-other[WD40-like Beta Propeller Repeat]-GH109…
MR16-17_8000_MAG402	PUL2	β-mannan (GH26, GH130)	susD-susC-GH5_2-other-GH26-other-GH130-other-GH26-GH5_7-GH3-other-CE2	susD[SusD family]-susC[TonB dependent receptor]-GH5_2[glycosyl hydrolase 5 (cellulase A) family]-other["helix_turn_helix, arabinose operon control protein"]-GH26[Glycosyl hydrolase family 26]-other[Sodium:solute symporter family]-GH130["beta-1,4-mannooligosaccharide phosphorylase"]-other[N-acylglucosamine 2-epimerase (GlcNAc 2-epimerase)]-GH26[glycosyl hydrolase 26 family]-GH5_7[glycosyl hydrolas…
MR16-17_9600_MAG522	PUL9	β-mannan (GH26, GH130)	GH26-other-GH130-other-other-GH5_7-other-other-other-GH3-other-CE2-susC-susD-other-GH27-GH5_26	GH26[glycosyl hydrolase 26 family]-other[sodium solute symporter (SSF) (TC 2.A.21) family]-GH130[Converts 4-O-beta-D-mannopyranosyl-D-glucopyranose (Man- Glc) to mannose 1-phosphate (Man1P) and glucose]-other[Catalyzes the reversible epimerization of cellobiose to 4-O-beta-D-glucopyranosyl-D-mannose (Glc-Man)]-other[-]-GH5_7[glycosyl hydrolase 5 (cellulase A) family]-other[]-other[P-loop ATPase a…

## Sheet: Table S6
Table S6 Distribution of CAZyme genes in all MAGs.
MAG ID	AA1	AA12	AA2	AA3	AA4	AA5	AA6	AA7	CBM13	CBM20	CBM32	CBM35	CBM38	CBM4	CBM47	CBM48	CBM50	CBM51	CBM57	CBM6	CBM62	CBM63	CBM66	CBM67	CBM8	CBM85	CBM9	CE1	CE11	CE12	CE13	CE14	CE15	CE17	CE19	CE2	CE3	CE4	CE6	CE7	CE8	CE9	GH1	GH10	GH100	GH102	GH103	GH105	GH106
20100408_Bin_20_1	0	1	0	5	0	0	0	0	0	0	0	0	0	0	0	0	0	0	0	0	0	0	0	0	0	0	4	3	1	0	0	3	0	0	0	0	0	9	0	0	0	0	0	0	0	0	0	0	0
20100408_Bin_71	0	0	0	2	0	0	0	1	0	0	0	0	0	0	0	1	0	0	0	0	0	0	0	0	0	0	1	2	1	0	0	2	0	0	0	1	0	1	0	0	0	0	0	1	0	0	0	0	0
20100408_Bin_85_1	0	0	0	0	0	0	0	0	0	0	0	0	0	2	0	1	0	0	0	0	0	0	0	0	0	0	2	4	1	0	0	2	0	0	0	0	0	0	0	0	0	0	0	0	0	0	0	0	0
20100408_Bin_88	0	0	0	5	1	0	0	0	0	0	0	0	0	0	0	0	0	0	0	0	0	0	0	0	0	0	3	3	1	0	0	2	0	0	0	0	0	0	0	0	0	0	0	0	0	0	0	0	0
20100504_Bin_100	0	0	0	1	0	0	0	0	0	0	0	0	0	0	0	0	0	0	0	0	0	0	0	0	0	0	2	3	1	0	0	1	0	0	0	0	0	0	0	0	0	0	0	0	0	0	0	0	0
20100504_Bin_77	0	0	0	2	0	0	0	0	0	0	0	0	0	0	0	1	0	0	0	0	0	0	0	0	0	0	4	3	1	0	0	2	0	0	0	0	1	1	0	0	0	0	1	0	0	0	1	0	0
20100504_Bin_78	1	0	0	1	1	0	0	0	0	0	0	0	0	0	0	0	0	0	0	0	0	0	0	0	0	0	1	1	1	0	0	1	0	0	0	0	0	1	0	0	0	0	0	0	0	0	0	0	1
20100504_Bin_91_1	0	0	0	0	0	0	0	0	0	0	0	0	0	0	0	0	0	0	0	0	0	0	0	0	0	0	2	2	1	0	0	2	0	0	0	0	0	1	0	0	0	0	0	0	0	0	0	0	0
20100504_Bin_97_1	0	0	0	0	0	0	0	0	0	0	0	0	0	0	1	0	0	0	0	0	0	0	0	0	0	0	3	3	1	0	0	1	0	0	0	1	0	2	0	0	0	0	0	0	0	0	0	0	0
20100518_Bin_100	0	0	0	0	0	0	0	0	0	0	0	0	0	0	0	0	0	0	0	0	0	0	0	0	0	0	0	1	1	0	0	2	0	0	0	0	0	0	0	0	0	0	0	0	0	0	0	0	0
20100518_Bin_106_1	0	0	0	0	0	0	0	0	0	0	0	0	0	0	0	0	0	0	0	0	0	0	0	0	0	0	1	3	1	0	0	1	0	0	0	0	0	1	0	0	0	0	0	0	0	0	0	0	0
20100518_Bin_123	0	0	0	0	0	0	0	0	0	0	0	0	0	0	0	0	0	0	0	0	0	0	0	0	0	0	0	3	1	0	0	1	0	0	0	0	0	1	0	0	0	0	0	0	0	0	0	0	0
20100518_Bin_124_1	0	0	0	0	0	0	0	0	0	0	0	0	0	0	0	0	0	0	0	0	0	0	0	0	0	0	1	2	1	0	0	1	0	0	0	0	0	1	0	0	0	0	0	0	0	0	0	0	0
20100518_Bin_70_1	1	0	0	0	1	0	0	0	0	0	0	0	0	0	0	0	1	0	0	0	0	0	0	0	0	0	0	3	1	0	0	1	0	0	0	0	0	1	0	0	0	0	0	0	0	0	0	0	0
20100518_Bin_73_1	0	0	0	0	0	0	0	0	0	0	0	0	0	0	0	0	0	0	0	0	0	0	0	0	0	0	1	4	1	0	0	1	0	0	0	0	0	1	0	0	0	0	0	0	0	0	0	0	0
20100518_Bin_89_1	0	1	1	0	1	0	0	0	0	0	2	0	0	0	0	1	0	0	0	0	0	0	0	0	0	0	1	3	1	0	0	2	0	0	0	0	0	0	0	0	0	0	0	0	0	0	0	0	0
20110428_Bin_104_1	0	1	0	3	0	0	0	0	0	0	0	0	0	0	0	0	0	0	0	0	0	0	0	1	0	0	5	5	1	0	0	2	0	0	0	0	0	2	0	0	0	0	0	0	0	0	1	0	0
20110428_Bin_106_1	0	0	0	0	1	0	0	0	0	0	0	0	0	0	0	0	0	0	0	0	0	0	0	0	0	0	0	5	1	0	0	2	0	0	0	0	1	0	0	0	0	0	0	0	0	0	0	0	0
20110428_Bin_107_1	0	0	0	0	1	0	0	0	0	0	0	0	0	0	0	0	0	0	0	0	0	0	0	0	0	0	1	4	1	0	0	2	0	0	0	0	0	2	0	0	0	0	0	0	0	0	0	0	0
20110428_Bin_119	0	1	0	1	1	0	0	0	0	0	0	0	0	0	0	0	0	0	0	0	0	0	0	0	0	0	1	4	1	0	0	2	0	0	0	0	0	1	0	0	0	0	0	0	0	0	0	0	0
20110428_Bin_15	2	0	0	0	0	0	1	0	0	0	0	0	0	0	0	0	0	0	0	0	0	0	0	0	0	0	2	4	0	0	0	1	0	0	0	0	0	2	0	0	0	0	1	0	0	1	0	0	0
20110428_Bin_94_1	0	0	0	0	0	0	0	0	0	0	0	0	0	0	0	1	0	0	0	0	0	0	0	3	0	0	1	2	1	0	0	2	0	0	0	0	0	1	0	0	0	0	0	0	0	0	0	0	0
20110526_Bin_11_1	0	0	0	0	0	0	0	0	0	0	0	0	0	0	0	0	0	0	0	0	0	0	0	0	0	0	1	2	1	0	0	1	0	0	0	0	0	0	0	0	0	0	0	0	0	0	0	0	0
20110526_Bin_123_1	0	0	1	3	0	0	0	0	0	0	0	0	0	0	0	0	0	0	0	0	0	0	0	1	0	0	4	2	1	0	0	3	0	0	1	0	1	0	0	0	0	0	0	0	0	0	0	0	1
20110526_Bin_128_1	0	0	0	4	0	0	0	0	0	0	0	0	0	0	0	0	0	0	0	0	0	0	0	5	0	0	1	2	1	0	0	1	1	0	1	0	1	1	1	0	0	0	0	0	0	0	0	2	1
20110526_Bin_151_1	0	0	0	0	1	0	0	0	0	0	0	0	0	0	0	0	0	0	0	0	0	0	0	0	0	0	1	3	1	0	0	1	0	0	0	0	0	2	0	0	0	0	0	0	0	0	0	0	0
20110526_Bin_22_1	0	0	1	2	1	0	0	0	0	0	0	0	0	0	0	0	0	0	0	0	0	0	0	0	0	0	1	2	1	0	0	3	0	0	0	0	0	0	0	0	0	0	0	0	0	0	0	0	0
20110526_Bin_57_2	1	0	0	0	1	0	0	0	0	0	0	0	0	0	0	0	0	0	0	0	0	0	0	0	0	0	0	2	1	0	0	1	0	0	0	0	0	1	0	0	0	0	0	0	0	0	0	0	0
20110526_Bin_64	0	0	0	0	0	0	0	0	0	0	0	0	0	0	0	0	0	0	0	0	0	0	0	0	0	0	0	0	1	0	0	1	0	0	0	0	0	0	0	0	0	0	0	0	0	0	0	0	1
20110526_Bin_92	0	0	0	0	0	0	0	0	0	0	0	0	0	0	0	0	0	0	0	0	0	0	0	0	0	0	0	1	0	0	0	1	0	0	0	0	0	0	0	0	0	0	0	0	0	0	0	0	0
20120510_Bin_129_1	1	0	0	0	1	0	0	0	0	0	0	0	0	0	0	0	0	0	0	0	0	0	0	1	0	0	1	1	1	0	0	2	0	0	0	0	0	1	0	0	0	0	0	0	0	0	0	0	0
20120510_Bin_137_1	0	0	0	2	0	0	0	1	0	0	0	0	0	0	0	0	0	0	0	0	0	0	0	0	0	0	2	3	1	0	0	1	0	0	0	0	0	0	0	0	0	0	0	0	0	0	0	0	0
20120510_Bin_26_1	0	0	0	0	0	0	0	0	0	0	0	0	0	0	0	0	0	0	0	0	0	0	0	0	0	0	0	4	0	0	0	2	0	0	0	0	0	1	0	0	0	0	0	0	0	0	0	0	0
20120510_Bin_29_1	0	1	0	1	1	0	0	0	0	0	0	0	0	0	0	0	0	0	0	0	0	0	0	0	0	0	0	3	0	0	0	1	0	0	0	0	0	3	0	0	0	0	1	0	0	0	0	1	0
20120510_Bin_76_1	0	0	0	0	0	0	0	0	0	0	0	0	0	1	0	0	0	0	0	0	0	0	0	0	0	0	1	2	1	0	0	1	0	0	0	0	1	0	0	0	0	0	0	1	0	0	0	0	0
TARA_PON_MAG_00007	0	0	0	0	0	0	0	0	0	0	0	0	0	0	0	0	0	0	0	0	0	0	0	0	0	0	1	1	1	0	0	1	0	0	0	0	0	2	0	0	0	0	0	0	0	0	1	0	0
TARA_PON_MAG_00012	0	0	0	2	1	0	0	0	0	0	0	0	0	0	0	0	0	0	0	0	0	0	0	0	0	0	2	1	1	0	0	2	0	0	0	0	0	0	0	0	0	0	0	0	0	0	0	0	0
TARA_PON_MAG_00016	0	0	0	0	0	0	0	0	0	0	0	0	0	0	0	0	0	0	0	0	0	0	0	0	0	0	1	2	1	0	0	1	0	0	0	0	0	2	0	0	0	0	0	0	0	0	0	0	0
TARA_PON_MAG_00019	0	0	0	3	0	0	0	0	0	0	0	0	0	0	0	1	0	0	0	0	0	0	0	1	0	0	2	1	1	0	0	2	0	0	0	0	0	1	0	0	0	0	0	0	0	0	0	0	0
TARA_PON_MAG_00036	0	0	0	1	1	0	0	0	0	0	0	0	0	0	0	0	0	0	0	0	0	0	0	0	0	0	1	0	1	0	0	1	0	0	0	0	0	2	0	0	0	0	0	0	0	0	0	0	0
TARA_PSE_MAG_00001	1	0	1	3	0	0	0	0	0	0	1	0	0	2	0	0	0	0	0	0	0	0	0	2	0	0	1	9	0	0	0	1	1	0	0	1	2	0	2	0	0	0	0	1	0	0	1	0	0
TARA_PSE_MAG_00005	1	0	1	0	0	0	0	0	0	0	0	0	0	1	0	1	0	0	0	0	0	0	0	0	0	0	2	4	1	0	0	2	0	0	0	0	0	2	0	0	0	0	0	0	0	0	0	0	0
TARA_PSE_MAG_00006	0	0	0	1	1	0	0	0	0	0	0	0	0	0	0	0	0	0	0	0	0	0	0	0	0	0	0	2	1	0	0	2	0	0	0	0	0	1	0	0	0	0	1	0	0	0	0	0	0
TARA_PSE_MAG_00007	0	1	0	0	1	0	0	0	0	0	0	0	0	0	0	0	0	0	0	0	0	0	0	0	0	0	1	1	1	0	0	2	0	0	0	0	0	1	0	0	0	0	0	0	0	0	0	0	0
TARA_PSE_MAG_00009	0	1	0	0	1	0	0	0	0	0	0	0	0	0	0	1	0	0	1	0	0	0	0	0	0	0	1	6	1	0	0	2	0	0	0	0	0	1	0	0	0	0	0	1	0	0	0	0	0
TARA_PSE_MAG_00013	0	0	0	0	0	0	0	0	0	0	0	0	0	0	0	1	0	0	0	0	0	0	0	0	0	0	2	11	1	0	0	2	0	0	0	0	0	2	0	0	0	0	0	0	0	0	0	0	0
TARA_PSE_MAG_00014	1	2	0	4	0	0	0	0	0	1	0	0	0	0	0	0	0	1	0	1	0	0	1	6	0	0	5	8	1	0	0	4	2	3	6	0	1	4	2	2	0	1	0	1	0	0	1	4	2
TARA_PSE_MAG_00018	1	0	0	3	0	0	0	0	0	0	0	0	0	0	0	1	0	0	0	0	0	0	0	0	0	0	6	5	1	0	0	3	0	0	0	0	0	2	0	0	0	0	0	0	0	0	1	0	0
TARA_PSE_MAG_00020	0	0	0	0	1	0	0	0	0	0	0	0	0	0	0	0	0	0	0	0	0	0	0	0	0	0	0	1	1	0	0	1	0	0	0	0	0	0	0	0	0	0	0	0	0	0	0	0	0
TARA_PSE_MAG_00031	0	0	0	0	1	0	0	0	0	0	0	0	0	0	0	0	0	0	0	0	0	0	0	0	0	0	1	1	1	0	0	1	0	0	0	0	0	0	0	0	0	0	0	0	0	0	0	0	0
TARA_PSE_MAG_00033	0	0	0	0	1	0	0	0	0	0	0	0	0	0	0	0	0	0	0	0	0	0	0	0	0	0	1	3	1	0	0	1	0	0	0	0	0	0	0	0	0	0	0	0	0	0	0	0	0
TARA_PSE_MAG_00050	0	0	1	0	1	0	0	0	0	0	0	0	0	0	0	0	0	0	0	0	0	0	0	0	0	0	1	0	1	0	0	1	0	0	0	0	0	1	0	0	0	0	0	0	0	0	0	0	0
TARA_PSE_MAG_00053	0	0	0	1	0	0	0	0	0	0	0	0	0	0	0	0	0	0	0	0	0	0	0	0	0	0	0	1	1	0	0	2	0	0	0	0	1	0	0	0	0	0	0	0	0	0	0	0	0
TARA_PSE_MAG_00078	0	0	0	0	0	0	0	0	0	0	0	0	0	0	0	0	0	0	0	0	0	0	0	0	0	0	0	2	1	0	0	0	0	0	0	0	0	0	0	0	0	0	0	2	0	0	0	0	0
TARA_PSE_MAG_00083	1	1	0	0	0	0	1	0	0	0	0	0	0	0	0	1	0	0	0	0	0	0	0	0	0	0	0	4	1	3	0	2	0	0	0	1	0	2	0	0	2	0	0	1	0	0	0	2	1
TARA_PSE_MAG_00098	1	0	0	2	0	0	1	0	0	0	3	0	0	0	0	2	0	0	0	0	0	0	0	1	0	0	0	6	1	0	0	2	1	0	0	0	1	1	1	0	0	0	1	3	0	0	0	0	0
TARA_PSW_MAG_00003	0	0	0	1	1	0	0	1	0	0	0	0	0	0	0	0	0	0	0	0	0	0	0	0	0	0	1	1	1	0	0	1	0	0	0	0	0	3	0	0	0	0	0	0	0	0	0	0	0
TARA_PSW_MAG_00012	0	0	1	0	0	0	0	0	0	0	0	0	0	0	0	0	0	0	0	1	0	1	0	0	0	0	0	1	1	0	0	1	0	0	0	2	1	2	0	0	0	1	0	0	0	0	0	0	0
TARA_PSW_MAG_00041	0	0	1	1	0	0	0	0	0	0	0	0	0	0	0	0	0	0	0	0	0	0	0	0	0	0	1	2	1	0	0	1	0	0	0	0	0	0	0	0	0	1	0	0	0	0	0	0	0
TARA_PSW_MAG_00047	0	0	0	0	1	0	0	1	0	0	0	0	0	0	0	0	0	0	0	0	0	0	0	0	0	0	0	4	1	0	0	1	0	0	0	0	0	1	0	0	0	0	0	0	0	0	0	0	0
TARA_PSW_MAG_00054	0	0	0	0	1	0	0	0	0	0	0	0	0	0	0	0	0	0	0	0	0	0	0	0	0	0	0	1	1	0	0	1	0	0	0	0	0	2	0	0	0	0	0	0	0	0	0	0	0
TARA_PSW_MAG_00061	0	0	0	0	1	0	0	0	0	0	0	0	0	0	0	0	0	0	0	0	0	0	0	0	0	0	0	1	1	0	0	1	0	0	0	0	0	1	0	0	0	0	0	0	0	0	0	0	0
TARA_PSW_MAG_00065	1	1	0	4	0	0	0	0	0	0	0	0	0	1	0	0	0	0	0	0	0	0	0	0	0	0	3	2	0	0	0	2	0	0	0	0	1	0	0	0	0	0	0	0	0	0	0	0	0
TARA_PSW_MAG_00067	0	0	0	0	1	0	0	0	0	0	0	0	0	0	0	1	1	0	0	0	0	0	0	0	0	0	1	1	1	0	0	3	0	0	0	0	0	1	0	0	0	0	0	0	0	0	0	0	0
TARA_PSW_MAG_00068	0	0	0	0	1	0	0	0	0	0	0	0	0	0	0	0	0	0	0	0	0	0	0	0	0	0	1	2	1	0	0	0	0	0	0	0	0	3	0	0	0	0	0	0	0	0	0	0	0
TARA_PSW_MAG_00090	0	0	0	0	0	0	0	0	0	0	0	0	0	0	0	0	0	0	0	0	0	0	0	0	0	0	0	5	1	0	0	1	0	0	0	0	1	1	0	0	0	0	1	0	0	0	0	0	0
TARA_PSW_MAG_00096	0	0	0	0	1	0	0	0	0	0	0	0	0	0	0	0	0	0	0	0	0	0	0	0	0	0	1	3	1	0	0	0	0	0	0	0	0	1	0	0	0	0	0	0	0	0	0	0	0
TARA_PSW_MAG_00100	0	0	0	0	0	0	0	0	0	0	0	0	0	0	0	0	0	0	0	0	0	0	0	0	0	0	1	3	1	0	0	1	0	0	0	0	0	0	0	0	0	0	0	0	0	0	0	0	0
TARA_PSW_MAG_00104	0	0	0	0	0	0	0	0	0	0	0	0	0	0	0	0	0	0	0	1	0	0	0	0	0	0	0	0	1	0	0	1	0	0	0	1	0	1	0	0	0	1	0	0	0	0	0	0	0
TARA_PSW_MAG_00114	0	0	0	0	0	0	0	0	0	0	0	0	0	0	0	0	0	0	0	1	0	0	0	0	0	0	0	1	1	0	0	1	0	0	0	1	1	2	0	0	0	0	0	0	0	0	0	0	0
MR16-17_0_MAG20	0	0	0	0	1	0	0	0	0	0	0	0	0	0	0	0	0	0	0	0	0	0	0	0	0	0	1	2	1	0	0	1	0	0	0	0	0	0	0	0	0	0	0	0	0	0	0	0	0
MR16-17_2000_MAG89	1	0	0	2	0	0	1	0	0	0	0	0	0	0	0	1	0	0	0	0	0	0	0	0	0	0	2	6	1	0	0	1	0	0	0	0	1	4	0	0	0	0	0	0	0	0	0	0	0
MR16-17_2000_MAG92	1	0	0	0	0	0	0	0	0	0	0	0	0	0	0	0	0	0	0	0	0	0	0	0	0	0	2	3	1	0	0	2	0	0	0	0	0	1	0	0	0	0	0	0	0	0	0	0	0
MR16-17_2000_MAG95	1	0	0	2	0	0	1	0	0	0	1	0	0	0	0	2	0	0	0	0	0	0	0	0	0	0	1	7	1	0	0	1	1	0	0	0	1	2	1	0	0	0	1	3	0	0	0	0	0
MR16-17_2000_MAG101	1	1	0	4	0	0	0	0	0	0	0	0	0	0	0	1	0	0	0	0	1	0	0	2	0	0	4	8	1	0	0	4	0	0	0	0	1	1	1	0	0	0	0	1	0	0	0	0	0
MR16-17_2000_MAG115	1	0	0	0	1	0	0	0	0	0	0	0	0	0	0	0	0	0	0	1	0	0	0	0	0	0	0	1	1	0	0	2	0	0	0	0	2	1	0	0	0	0	0	2	0	0	0	0	0
MR16-17_4000_MAG171	2	2	0	7	0	1	0	2	0	1	1	0	0	1	0	2	0	1	0	0	0	0	0	7	0	1	8	15	1	1	0	3	2	0	3	0	2	4	2	1	1	1	1	2	0	0	0	0	2
MR16-17_4000_MAG185	2	1	0	8	0	0	0	0	0	0	0	0	0	1	0	1	0	0	2	0	0	0	0	3	0	1	4	15	1	0	1	6	4	0	4	0	0	8	1	1	0	1	1	3	0	0	0	0	4
MR16-17_4000_MAG187	1	1	0	7	0	0	0	2	0	1	2	0	0	1	0	1	0	0	0	0	0	0	0	11	0	0	4	11	1	1	0	2	2	1	3	0	3	3	2	2	1	2	1	2	0	0	0	2	2
MR16-17_4000_MAG202	0	1	0	0	1	0	0	0	0	0	0	0	0	0	0	1	0	0	1	0	0	0	0	0	0	0	0	6	1	0	0	1	0	0	0	0	1	2	0	0	0	0	0	1	0	0	0	0	0
MR16-17_4000_MAG233	0	1	1	2	0	0	0	0	0	0	0	0	0	1	0	0	0	0	0	0	0	0	0	0	0	0	2	3	1	0	0	2	0	0	0	0	1	0	0	0	0	0	0	0	0	0	0	0	0
MR16-17_4000_MAG236	0	0	0	3	0	0	0	0	0	0	0	0	0	0	0	1	0	0	1	1	0	0	0	0	0	0	5	4	1	0	0	1	0	0	0	0	1	3	0	0	0	0	0	0	0	0	1	0	0
MR16-17_4000_MAG237	0	1	0	3	0	0	0	0	0	1	0	0	0	0	0	0	0	0	0	0	0	0	0	0	0	0	5	6	1	0	1	1	0	0	0	0	1	1	0	0	0	0	0	0	0	0	1	1	0
MR16-17_4000_MAG243	0	0	0	2	0	0	1	0	0	0	0	0	0	0	0	1	0	0	0	0	0	0	0	0	0	0	1	5	1	0	0	0	0	0	0	0	1	2	0	0	0	0	0	0	0	0	0	0	0
MR16-17_4000_MAG257	0	0	0	0	0	0	0	0	0	0	0	0	0	0	0	1	0	0	0	0	0	0	0	0	0	0	0	5	1	0	0	2	0	0	0	0	0	1	0	0	0	0	0	0	0	0	0	1	0
MR16-17_4000_MAG286	1	0	0	1	0	0	1	0	0	0	1	0	0	0	0	0	0	0	0	1	0	0	0	0	0	0	1	3	1	0	0	2	0	0	0	0	1	2	0	0	0	0	0	3	0	0	0	0	0
MR16-17_4000_MAG292	0	0	0	1	0	0	0	0	0	0	0	0	0	0	0	1	0	0	0	0	0	0	0	0	0	0	1	4	1	0	0	1	0	0	0	0	0	3	0	0	0	0	0	0	0	0	0	0	0
MR16-17_4000_MAG293	3	1	1	1	0	0	0	0	0	0	0	0	0	1	0	0	0	0	0	0	0	0	0	0	0	0	1	4	0	0	0	3	0	0	0	0	1	0	0	0	0	0	0	0	0	0	0	0	0
MR16-17_4000_MAG296	0	0	0	5	0	0	0	0	0	0	0	0	0	0	0	1	0	0	0	0	0	0	0	1	0	0	2	9	1	0	0	3	0	0	0	0	0	0	0	0	0	0	0	0	0	0	0	0	0
MR16-17_4000_MAG309	0	0	0	0	0	0	0	0	0	0	0	0	0	1	0	0	0	0	0	0	0	0	0	0	1	0	1	7	1	2	0	0	1	0	0	1	0	1	0	0	0	0	0	2	0	0	0	2	0
MR16-17_8000_MAG397	1	0	0	3	0	0	0	0	0	0	0	0	0	0	0	0	0	0	0	0	0	0	0	0	0	0	1	3	1	0	0	3	0	0	0	0	0	1	0	0	0	0	0	0	0	0	0	0	0
MR16-17_8000_MAG402	0	0	0	2	0	0	0	0	0	0	0	0	0	1	0	2	0	0	0	0	0	0	0	0	1	0	2	6	1	1	0	1	1	0	0	1	0	1	1	0	0	0	0	4	0	0	0	2	1
MR16-17_8000_MAG440	0	0	0	1	0	0	0	0	0	0	1	0	0	0	0	1	0	0	0	0	0	0	0	0	0	0	1	3	1	0	0	1	0	0	0	0	0	3	0	0	0	0	0	0	1	0	0	0	0
MR16-17_9600_MAG511	0	0	0	0	0	0	0	0	0	0	0	0	0	0	0	0	0	0	0	0	0	0	0	0	0	0	1	5	1	0	0	2	0	0	0	0	0	3	0	0	0	0	0	0	1	0	0	0	0
MR16-17_9600_MAG522	0	0	0	0	0	0	0	0	1	0	1	1	0	0	0	1	0	0	0	1	0	0	0	2	0	0	3	6	1	1	0	2	0	0	1	1	0	4	1	0	3	0	0	1	0	0	0	1	1
MR16-17_9600_MAG524	1	1	0	4	0	0	0	0	0	0	0	0	0	0	0	1	0	0	0	0	1	0	0	3	0	0	3	8	1	0	0	4	0	0	0	0	1	1	2	0	0	0	0	1	0	0	0	0	0
MR16-17_9600_MAG525	1	2	0	7	0	1	0	2	0	1	3	0	0	1	0	2	0	1	0	0	0	0	0	6	0	1	6	15	1	1	0	3	3	0	3	0	2	4	2	1	1	1	1	2	0	0	0	0	2
MR16-17_9600_MAG532	0	0	0	2	0	0	1	0	0	0	0	0	0	0	0	2	0	0	0	0	0	0	0	0	0	0	1	6	1	0	0	2	2	0	0	0	1	2	0	0	0	0	1	3	0	0	0	0	0
MR16-17_9600_MAG542	0	0	0	2	0	0	0	0	0	0	0	0	0	0	0	1	0	0	0	1	0	0	0	0	0	0	4	6	1	0	0	2	0	0	0	0	1	2	0	0	0	0	0	0	0	0	1	0	0
MR16-17_9600_MAG556	2	0	0	1	0	0	0	0	0	0	0	0	0	0	0	0	0	0	0	0	0	0	0	0	0	0	1	2	1	0	0	2	0	0	0	0	0	1	0	0	0	0	0	0	0	0	0	0	0
MR16-17_10500_MAG586	1	0	0	1	0	0	0	0	0	0	0	0	0	0	0	1	0	0	0	0	0	0	0	0	0	0	1	4	1	0	0	2	0	0	0	0	0	3	0	0	0	0	0	0	0	0	0	0	0
MR16-17_10500_MAG590	1	2	0	6	0	1	0	1	0	1	1	0	0	2	0	2	0	1	0	0	0	0	0	6	0	1	8	15	1	1	0	3	2	0	3	0	2	4	1	1	1	1	1	2	0	0	0	0	2
MR16-17_10500_MAG600	0	1	0	4	0	0	0	0	0	0	0	0	1	0	0	1	0	0	0	0	1	0	0	3	0	0	1	8	1	0	0	4	0	0	0	0	1	1	1	0	0	0	0	1	0	0	0	0	0
MR16-17_10500_MAG602	0	0	0	0	0	0	0	0	0	1	0	0	0	0	0	0	0	0	0	0	0	0	0	2	0	0	0	5	1	3	0	0	0	0	2	0	0	2	0	2	2	0	0	2	0	0	0	3	2
MR16-17_10500_MAG617	0	0	0	0	0	0	0	0	0	0	1	0	0	0	0	0	0	0	0	0	0	0	0	0	0	0	0	6	0	0	0	1	0	0	0	0	1	1	0	0	0	0	0	1	0	0	0	0	0
MR16-17_10500_MAG621	1	0	0	2	0	0	0	0	0	0	0	0	0	0	0	0	0	0	0	0	0	0	0	0	0	0	1	3	1	0	0	4	0	0	0	0	0	1	0	0	0	0	0	0	1	0	0	0	0
[truncated: 158 more columns]

## Sheet: Table S7
Table S7 Genome information of Mesoflavibacter genomes used in this study.
Genome ID	Completeness (%)	Contamination (%)	Assembly size (Mbp)	Estimated genome size (Mbp)*	GC (%)	CAZymes/Mbp	Peptidases/Mbp	isolation source	Accession
Mesoflavibacter profundi MTRN7	99.67	0.17	2.98	2.98	0.31	33.26	23.52	marina trench; seawater; 8727 m	this study
MR16-17_9600_MAG511	99.34	0.17	2.76	2.77	0.32	30.82	22.48	marina trench; seawater; 9600 m	this study
MR16-17_10500_MAG586	98.55	0.07	2.83	2.87	0.31	32.56	23.36	marina trench; seawater; 10500 m	this study
MR16-17_4000_MAG292	78.62	0	2.36	3	0.31	33.47	21.61	marina trench; seawater; 4000 m	this study
MR16-17_8000_MAG440	81.89	0.5	2.46	2.99	0.31	36.17	23.57	marina trench; seawater; 8000 m	this study
Mesoflavibacter profundi YC1039	99.67	0	2.95	2.95	0.31	31.24	23.09	mariana trench; deep-sea seamount	GCF_014764305.1
Mesoflavibacter sabulilitoris KCTC 42117	99.67	0	2.97	2.98	0.32	28.32	23.6	Geoje island in the South Sea; sea sand	GCF_003008435.1
Mesoflavibacter zeaxanthinifaciens DSM 18436	99.67	0	2.83	2.84	0.31	31.11	23.69	Pacific coastline of Japan; seawater	GCF_000422365.1
Mesoflavibacter sp. HG37	99.67	0	2.91	2.92	0.31	31.66	23.06	Western Pacific Ocean; sea water; 30 m	GCF_003008475.2
Mesoflavibacter sp. HG96	99.67	0	2.91	2.92	0.31	31.66	23.06	Western Pacific Ocean; sea water; 300 m	GCF_003008415.2
Mesoflavibacter sp. SCSIO43206	99.67	0	2.82	2.83	0.32	30.87	23.07	China: Hainan Island; Galaxea fascicularis	GCF_019904215.1
* estimated genome size = assembly size / (completeness + contamination)

## Sheet: Table S8
Table S8 Pairwise comparation of genes from the arabinan PULs in Mangrovimonas sp. ST2L15 and Mesoflavibacter profundi MTRN7.
ST2L15	MTRN7	Gene	Putative function	CAZy classification	Amino acid identity (%)	Subject coverage (%)
LIBDMGNK_01692	APDGNPDO_02639	susC	TonB-dependent receptor		70.276	100
LIBDMGNK_01693	APDGNPDO_02640	susD	SusD-like protein		75.81	100
LIBDMGNK_01694	APDGNPDO_02641	abf51A	Alpha-L-arabinofuranosidase	GH51	79.452	99
LIBDMGNK_01695	APDGNPDO_02642	abn43A	Alpha-L-arabinanase	GH43_4	79.737	99
LIBDMGNK_01696	APDGNPDO_02643	xynD	Arabinoxylan arabinofuranohydrolase	GH43_29	76.647	100
LIBDMGNK_01697	APDGNPDO_02644	abn43B	Alpha-L-arabinanase	GH43_5	84.756	100
LIBDMGNK_01698	APDGNPDO_02645	hypBA	Beta-L-arabinofuranosidase	GH127	87.749	99
LIBDMGNK_01699	APDGNPDO_02646	MFS	MFS transporter		93.274	100
LIBDMGNK_01700	APDGNPDO_02647	abf43A	Alpha-L-arabinofuranosidase	GH43_26	93.393	100
LIBDMGNK_01701	APDGNPDO_02648	abf51B	Alpha-L-arabinofuranosidase	GH51	75.821	97
LIBDMGNK_01702	APDGNPDO_02649	araB	Ribulokinase		82.416	100
LIBDMGNK_01703	APDGNPDO_02650	araD	L-ribulose-5-phosphate 4-epimerase		93.562	100
LIBDMGNK_01704	APDGNPDO_02651	araA	L-arabinose isomerase		87.751	100
LIBDMGNK_01705	APDGNPDO_02652	galM	Aldose 1-epimerase		72.335	100
LIBDMGNK_01706	APDGNPDO_02653	SSF	Sodium/sugar cotransporter		49.635	97
LIBDMGNK_01707	APDGNPDO_02654	susB	Alpha-glucosidase	GH97	62.679	98

## Sheet: Table S9
Table S9 Components of marine mineral medium (MMM).
	Contents	Quantity per liter	Contents	Quantity per liter
Part A:	NaCl	24.7 g	MgSO4·7H2O	6.3 g
	MgCl2·H2O	4.6 g	KCl	0.7 g
	FeSO4·7H2O	20 mg	NaHCO3	200 mg
	CaCl2	0.6 g	NH4Cl	2 g
	Tris-HCl（pH = 8）	50 mM
Part B:	pyridoxine HCl	5 mg	nicotinic acid	1 mg
	thiamine HCl	1 mg	riboflavin	1 mg
	D, L-pantothenic acid	1 mg	4-aminobenzoic acid	10 mg
	D-biotin	1 mg	folic acid	1 mg
	cyanocobalamine	1 mg	orotic acid	5 mg
	ascorbic acid	1 mg
Part C:	K2HPO4	100 mg

## Sheet: Table S10
Table S10 The primers used for RT-qPCR.
Gene	Primer ID	Primer sequence
recA	recA-F	5’- CATGCTATTGCCGAAGCTCA -3’
	recA-R	5’- AGGTGTTAATGCCGCAACAG -3’
abf51A	abf51A-F	5’- GGAAACATGACGCCAGAACA -3’
	abf51A-R	5’- GCAGTGCAACACCTTCGATT -3’
abf43A	abf43A-F	5’- AATGCAACCAGCAGAAGGTG -3’
	abf43A-R	5’- AACTGCTGGACCCTCGTTTA -3’
abn43A	abn43A-F	5’- TGGCCAATGCTAACACATCC -3’
	abn43A-R	5’- CGTTCTGGTGCTACAACTGG -3’
abn43B	abn43B-F	5’- GATGCTGGTGATGCAGCTTT -3’
	abn43B-R	5’- CCGCCACCTTCGGTTAATTT -3’
xynD	xynD-F	5’- AGCCAATCGTTTCAACACCA -3’
	xynD-R	5’- GTCTGGTGCTTCATCGTGAC -3’

[truncated: 1 more sheets: Table S11]
